# Supplementary material for: Exploration of key genes associated with oxidative stress in polycystic ovary syndrome and experimental validation
Source: Front Med (Lausanne). 2025 Feb 27;12:1493771. doi: 10.3389/fmed.2025.1493771 (PMC11904916; doi:10.3389/fmed.2025.1493771)
Supplement: Supplementary file 1 [file Table_1.xlsx]

## Sheet: Sheet1
Supplementary Table 1: Patient clinical information
data set	sample number	age（years）	genders	疾病类型	Sample Sources	clinical characteristic
GSE95728	!Series_sample_id = GSM2522774	33	female	PCOS	plasma	N/A
	!Series_sample_id = GSM2522775	28	female	PCOS	plasma	N/A
	!Series_sample_id = GSM2522776	27	female	PCOS	plasma	N/A
	!Series_sample_id = GSM2522777	26	female	PCOS	plasma	N/A
	!Series_sample_id = GSM2522778	30	female	PCOS	plasma	N/A
	!Series_sample_id = GSM2522779	36	female	PCOS	plasma	N/A
	!Series_sample_id = GSM2522780	28	female	PCOS	plasma	N/A
	!Series_sample_id = GSM2522781	35	female	non-PCOS	plasma	N/A
	!Series_sample_id = GSM2522782	33	female	non-PCOS	plasma	N/A
	!Series_sample_id = GSM2522783	29	female	non-PCOS	plasma	N/A
	!Series_sample_id = GSM2522784	30	female	non-PCOS	plasma	N/A
	!Series_sample_id = GSM2522785	30	female	non-PCOS	plasma	N/A
	!Series_sample_id = GSM2522786	27	female	non-PCOS	plasma	N/A
	!Series_sample_id = GSM2522787	27	female	non-PCOS	plasma	N/A
GSE106724	!Series_sample_id = GSM2849384	27	female	PCOS	ovarian granulosa cell	hyperandrogenism
	!Series_sample_id = GSM2849385	23	female	PCOS	ovarian granulosa cell	hyperandrogenism
	!Series_sample_id = GSM2849386	33	female	PCOS	ovarian granulosa cell	hyperandrogenism
	!Series_sample_id = GSM2849387	25	female	PCOS	ovarian granulosa cell	Normal testosterone levels
	!Series_sample_id = GSM2849388	24	female	non-PCOS	ovarian granulosa cell	N/A
	!Series_sample_id = GSM2849389	27	female	PCOS	ovarian granulosa cell	Normal testosterone levels
	!Series_sample_id = GSM2849390	31	female	PCOS	ovarian granulosa cell	Normal testosterone levels
	!Series_sample_id = GSM2849391	22	female	non-PCOS	ovarian granulosa cell	N/A
	!Series_sample_id = GSM2849392	34	female	non-PCOS	ovarian granulosa cell	N/A
	!Series_sample_id = GSM2849393	25	female	PCOS	ovarian granulosa cell	hyperandrogenism
	!Series_sample_id = GSM2849394	31	female	PCOS	ovarian granulosa cell	Normal testosterone levels
	!Series_sample_id = GSM2849395	33	female	non-PCOS	ovarian granulosa cell	N/A
GSE138572	!Series_sample_id = GSM4113831	N/A	female	non-PCOS	ovarian granulosa cell	N/A
	!Series_sample_id = GSM4113832	N/A	female	non-PCOS	ovarian granulosa cell	N/A
	!Series_sample_id = GSM4113833	N/A	female	non-PCOS	ovarian granulosa cell	N/A
	!Series_sample_id = GSM4113834	N/A	female	non-PCOS	ovarian granulosa cell	N/A
	!Series_sample_id = GSM4113835	N/A	female	non-PCOS	ovarian granulosa cell	N/A
	!Series_sample_id = GSM4113836	N/A	female	PCOS	ovarian granulosa cell	N/A
	!Series_sample_id = GSM4113837	N/A	female	PCOS	ovarian granulosa cell	N/A
	!Series_sample_id = GSM4113838	N/A	female	PCOS	ovarian granulosa cell	N/A
	!Series_sample_id = GSM4113839	N/A	female	PCOS	ovarian granulosa cell	N/A
	!Series_sample_id = GSM4113840	N/A	female	PCOS	ovarian granulosa cell	N/A
GSE145296	!Series_sample_id = GSM4314377	26	female	PCOS	cumulus cell	N/A
	!Series_sample_id = GSM4314378	32	female	PCOS	cumulus cell	N/A
	!Series_sample_id = GSM4314379	28	female	PCOS	cumulus cell	N/A
	!Series_sample_id = GSM4314380	31	female	PCOS	cumulus cell	N/A
	!Series_sample_id = GSM4314381	30	female	PCOS	cumulus cell	N/A
	!Series_sample_id = GSM4314382	32	female	PCOS	cumulus cell	N/A
	!Series_sample_id = GSM4314383	29	female	non-PCOS	cumulus cell	N/A
	!Series_sample_id = GSM4314384	29	female	non-PCOS	cumulus cell	N/A
	!Series_sample_id = GSM4314385	34	female	non-PCOS	cumulus cell	N/A
	!Series_sample_id = GSM4314386	26	female	non-PCOS	cumulus cell	N/A
	!Series_sample_id = GSM4314387	26	female	non-PCOS	cumulus cell	N/A
	!Series_sample_id = GSM4314388	28	female	non-PCOS	cumulus cell	N/A
