# Supplementary material for: Exploration of key genes associated with oxidative stress in polycystic ovary syndrome and experimental validation
Source: Front Med (Lausanne). 2025 Feb 27;12:1493771. doi: 10.3389/fmed.2025.1493771 (PMC11904916; doi:10.3389/fmed.2025.1493771)
Supplement: Supplementary file 2 [file Table_2.csv]

	ONTOLOGY	ID	Description	GeneRatio	BgRatio	pvalue	p.adjust	qvalue	geneID	Count
GO:1901214	BP	GO:1901214	regulation of neuron death	4/8	319/18722	5.48611178248604e-06	0.00193197081519426	0.000701416881098405	CBL/IFNG/CASP8/DDIT3	4
GO:1901216	BP	GO:1901216	positive regulation of neuron death	3/8	97/18722	7.40930061124744e-06	0.00193197081519426	0.000701416881098405	IFNG/CASP8/DDIT3	3
GO:0070997	BP	GO:0070997	neuron death	4/8	361/18722	8.95219545265204e-06	0.00193197081519426	0.000701416881098405	CBL/IFNG/CASP8/DDIT3	4
GO:0032611	BP	GO:0032611	interleukin-1 beta production	3/8	110/18722	1.08173057961605e-05	0.00193197081519426	0.000701416881098405	IFNG/CASP8/APOA1	3
GO:0032651	BP	GO:0032651	regulation of interleukin-1 beta production	3/8	110/18722	1.08173057961605e-05	0.00193197081519426	0.000701416881098405	IFNG/CASP8/APOA1	3
GO:0032612	BP	GO:0032612	interleukin-1 production	3/8	128/18722	1.70486062029773e-05	0.00217491504846553	0.000789619655716842	IFNG/CASP8/APOA1	3
GO:0032652	BP	GO:0032652	regulation of interleukin-1 production	3/8	128/18722	1.70486062029773e-05	0.00217491504846553	0.000789619655716842	IFNG/CASP8/APOA1	3
GO:0019221	BP	GO:0019221	cytokine-mediated signaling pathway	4/8	472/18722	2.57635318726661e-05	0.00287585424528635	0.00104410102852383	CBL/IFNG/CASP8/APOA1	4
GO:0032700	BP	GO:0032700	negative regulation of interleukin-17 production	2/8	22/18722	3.67504219671873e-05	0.00364645853518869	0.00132387484981213	IFNG/DDIT3	2
GO:0045940	BP	GO:0045940	positive regulation of steroid metabolic process	2/8	30/18722	6.90870918165933e-05	0.00616947729922178	0.0022398762399485	IFNG/APOA1	2
GO:0097191	BP	GO:0097191	extrinsic apoptotic signaling pathway	3/8	219/18722	8.46656709809363e-05	0.00687331310781601	0.00249540924996444	TNFSF10/IFNG/CASP8	3
GO:0032620	BP	GO:0032620	interleukin-17 production	2/8	44/18722	0.000149795540586523	0.0101762835110303	0.00369457808852166	IFNG/DDIT3	2
GO:0032660	BP	GO:0032660	regulation of interleukin-17 production	2/8	44/18722	0.000149795540586523	0.0101762835110303	0.00369457808852166	IFNG/DDIT3	2
GO:0010803	BP	GO:0010803	regulation of tumor necrosis factor-mediated signaling pathway	2/8	47/18722	0.000171062517595935	0.0101762835110303	0.00369457808852166	CASP8/APOA1	2
GO:0046677	BP	GO:0046677	response to antibiotic	2/8	47/18722	0.000171062517595935	0.0101762835110303	0.00369457808852166	CBL/CASP8	2
GO:0030225	BP	GO:0030225	macrophage differentiation	2/8	49/18722	0.000186016196160762	0.0101762835110303	0.00369457808852166	IFNG/CASP8	2
GO:2000677	BP	GO:2000677	regulation of transcription regulatory region DNA binding	2/8	50/18722	0.000193725441979301	0.0101762835110303	0.00369457808852166	IFNG/DDIT3	2
GO:0002763	BP	GO:0002763	positive regulation of myeloid leukocyte differentiation	2/8	58/18722	0.000260963912313729	0.0122653038787453	0.0044530130189822	IFNG/CASP8	2
GO:0006826	BP	GO:0006826	iron ion transport	2/8	58/18722	0.000260963912313729	0.0122653038787453	0.0044530130189822	IFNG/CP	2
GO:0032731	BP	GO:0032731	positive regulation of interleukin-1 beta production	2/8	62/18722	0.000298282390621973	0.0127194388063921	0.00461789020141307	IFNG/CASP8	2
GO:0050766	BP	GO:0050766	positive regulation of phagocytosis	2/8	66/18722	0.000338058490967063	0.0127194388063921	0.00461789020141307	IFNG/APOA1	2
GO:0006879	BP	GO:0006879	cellular iron ion homeostasis	2/8	67/18722	0.000348385770191925	0.0127194388063921	0.00461789020141307	IFNG/CP	2
GO:0001818	BP	GO:0001818	negative regulation of cytokine production	3/8	357/18722	0.000358579507633227	0.0127194388063921	0.00461789020141307	IFNG/APOA1/DDIT3	3
GO:0045862	BP	GO:0045862	positive regulation of proteolysis	3/8	372/18722	0.000404611694177074	0.0127194388063921	0.00461789020141307	TNFSF10/IFNG/CASP8	3
GO:0032732	BP	GO:0032732	positive regulation of interleukin-1 production	2/8	73/18722	0.000413561099080994	0.0127194388063921	0.00461789020141307	IFNG/CASP8	2
GO:0032113	BP	GO:0032113	regulation of carbohydrate phosphatase activity	1/8	1/18722	0.000427304775130755	0.0127194388063921	0.00461789020141307	IFNG	1
GO:0060549	BP	GO:0060549	regulation of fructose 1,6-bisphosphate 1-phosphatase activity	1/8	1/18722	0.000427304775130755	0.0127194388063921	0.00461789020141307	IFNG	1
GO:0060550	BP	GO:0060550	positive regulation of fructose 1,6-bisphosphate 1-phosphatase activity	1/8	1/18722	0.000427304775130755	0.0127194388063921	0.00461789020141307	IFNG	1
GO:0060551	BP	GO:0060551	regulation of fructose 1,6-bisphosphate metabolic process	1/8	1/18722	0.000427304775130755	0.0127194388063921	0.00461789020141307	IFNG	1
GO:0060552	BP	GO:0060552	positive regulation of fructose 1,6-bisphosphate metabolic process	1/8	1/18722	0.000427304775130755	0.0127194388063921	0.00461789020141307	IFNG	1
GO:0046889	BP	GO:0046889	positive regulation of lipid biosynthetic process	2/8	82/18722	0.000521611424732311	0.0150257742672888	0.00545522304983197	IFNG/APOA1	2
GO:0055072	BP	GO:0055072	iron ion homeostasis	2/8	85/18722	0.000560360757253948	0.015637567382118	0.00567733925112553	IFNG/CP	2
GO:0048608	BP	GO:0048608	reproductive structure development	3/8	424/18722	0.000593418910442016	0.015896326041525	0.00577128357492746	TNFSF10/CBL/CASP8	3
GO:0061458	BP	GO:0061458	reproductive system development	3/8	427/18722	0.000605765915007908	0.015896326041525	0.00577128357492746	TNFSF10/CBL/CASP8	3
GO:0002275	BP	GO:0002275	myeloid cell activation involved in immune response	2/8	91/18722	0.000641942200295177	0.015896326041525	0.00577128357492746	CBL/IFNG	2
GO:0050764	BP	GO:0050764	regulation of phagocytosis	2/8	95/18722	0.000699345537410654	0.015896326041525	0.00577128357492746	IFNG/APOA1	2
GO:0033209	BP	GO:0033209	tumor necrosis factor-mediated signaling pathway	2/8	99/18722	0.000759154069216621	0.015896326041525	0.00577128357492746	CASP8/APOA1	2
GO:0019218	BP	GO:0019218	regulation of steroid metabolic process	2/8	100/18722	0.000774481274466899	0.015896326041525	0.00577128357492746	IFNG/APOA1	2
GO:0001819	BP	GO:0001819	positive regulation of cytokine production	3/8	467/18722	0.00078651726989433	0.015896326041525	0.00577128357492746	IFNG/CASP8/DDIT3	3
GO:0031667	BP	GO:0031667	response to nutrient levels	3/8	474/18722	0.000821327825343406	0.015896326041525	0.00577128357492746	CBL/APOA1/DDIT3	3
GO:0045639	BP	GO:0045639	positive regulation of myeloid cell differentiation	2/8	103/18722	0.000821361488325304	0.015896326041525	0.00577128357492746	IFNG/CASP8	2
GO:0000041	BP	GO:0000041	transition metal ion transport	2/8	105/18722	0.000853362812353665	0.015896326041525	0.00577128357492746	IFNG/CP	2
GO:0002298	BP	GO:0002298	CD4-positive, CD25-positive, alpha-beta regulatory T cell differentiation involved in immune response	1/8	2/18722	0.000854449776028221	0.015896326041525	0.00577128357492746	IFNG	1
GO:0032832	BP	GO:0032832	regulation of CD4-positive, CD25-positive, alpha-beta regulatory T cell differentiation involved in immune response	1/8	2/18722	0.000854449776028221	0.015896326041525	0.00577128357492746	IFNG	1
GO:0032834	BP	GO:0032834	positive regulation of CD4-positive, CD25-positive, alpha-beta regulatory T cell differentiation involved in immune response	1/8	2/18722	0.000854449776028221	0.015896326041525	0.00577128357492746	IFNG	1
GO:0060557	BP	GO:0060557	positive regulation of vitamin D biosynthetic process	1/8	2/18722	0.000854449776028221	0.015896326041525	0.00577128357492746	IFNG	1
GO:2000016	BP	GO:2000016	negative regulation of determination of dorsal identity	1/8	2/18722	0.000854449776028221	0.015896326041525	0.00577128357492746	DDIT3	1
GO:2000309	BP	GO:2000309	positive regulation of tumor necrosis factor (ligand) superfamily member 11 production	1/8	2/18722	0.000854449776028221	0.015896326041525	0.00577128357492746	IFNG	1
GO:0046916	BP	GO:0046916	cellular transition metal ion homeostasis	2/8	115/18722	0.00102231414878276	0.0186311537727143	0.00676418384157012	IFNG/CP	2
GO:0051101	BP	GO:0051101	regulation of DNA binding	2/8	118/18722	0.00107589702508473	0.0192155208680133	0.00697634281528626	IFNG/DDIT3	2
GO:0002761	BP	GO:0002761	regulation of myeloid leukocyte differentiation	2/8	120/18722	0.00111235943862686	0.0194302975204955	0.00705431913280206	IFNG/CASP8	2
GO:2001235	BP	GO:2001235	positive regulation of apoptotic signaling pathway	2/8	126/18722	0.00122529246712083	0.0194302975204955	0.00705431913280206	TNFSF10/DDIT3	2
GO:0060559	BP	GO:0060559	positive regulation of calcidiol 1-monooxygenase activity	1/8	3/18722	0.00128143505390133	0.0194302975204955	0.00705431913280206	IFNG	1
GO:0060715	BP	GO:0060715	syncytiotrophoblast cell differentiation involved in labyrinthine layer development	1/8	3/18722	0.00128143505390133	0.0194302975204955	0.00705431913280206	CASP8	1
GO:0072535	BP	GO:0072535	tumor necrosis factor (ligand) superfamily member 11 production	1/8	3/18722	0.00128143505390133	0.0194302975204955	0.00705431913280206	IFNG	1
GO:1902948	BP	GO:1902948	negative regulation of tau-protein kinase activity	1/8	3/18722	0.00128143505390133	0.0194302975204955	0.00705431913280206	IFNG	1
GO:1990442	BP	GO:1990442	intrinsic apoptotic signaling pathway in response to nitrosative stress	1/8	3/18722	0.00128143505390133	0.0194302975204955	0.00705431913280206	DDIT3	1
GO:2000307	BP	GO:2000307	regulation of tumor necrosis factor (ligand) superfamily member 11 production	1/8	3/18722	0.00128143505390133	0.0194302975204955	0.00705431913280206	IFNG	1
GO:0043280	BP	GO:0043280	positive regulation of cysteine-type endopeptidase activity involved in apoptotic process	2/8	129/18722	0.00128374866036869	0.0194302975204955	0.00705431913280206	TNFSF10/CASP8	2
GO:0045471	BP	GO:0045471	response to ethanol	2/8	137/18722	0.00144609245683429	0.0200616249770404	0.00728352742727463	CBL/CASP8	2
GO:0055076	BP	GO:0055076	transition metal ion homeostasis	2/8	138/18722	0.00146704442749021	0.0200616249770404	0.00728352742727463	IFNG/CP	2
GO:0008584	BP	GO:0008584	male gonad development	2/8	141/18722	0.00153077667305865	0.0200616249770404	0.00728352742727463	TNFSF10/CBL	2
GO:0046546	BP	GO:0046546	development of primary male sexual characteristics	2/8	142/18722	0.00155231254322837	0.0200616249770404	0.00728352742727463	TNFSF10/CBL	2
GO:0062013	BP	GO:0062013	positive regulation of small molecule metabolic process	2/8	143/18722	0.00157399414621013	0.0200616249770404	0.00728352742727463	IFNG/APOA1	2
GO:2001056	BP	GO:2001056	positive regulation of cysteine-type endopeptidase activity	2/8	148/18722	0.00168458476850952	0.0200616249770404	0.00728352742727463	TNFSF10/CASP8	2
GO:0045834	BP	GO:0045834	positive regulation of lipid metabolic process	2/8	149/18722	0.00170713873804093	0.0200616249770404	0.00728352742727463	IFNG/APOA1	2
GO:0010903	BP	GO:0010903	negative regulation of very-low-density lipoprotein particle remodeling	1/8	4/18722	0.00170826065994711	0.0200616249770404	0.00728352742727463	APOA1	1
GO:0032487	BP	GO:0032487	regulation of Rap protein signal transduction	1/8	4/18722	0.00170826065994711	0.0200616249770404	0.00728352742727463	CBL	1
GO:0034758	BP	GO:0034758	positive regulation of iron ion transport	1/8	4/18722	0.00170826065994711	0.0200616249770404	0.00728352742727463	IFNG	1
GO:0034761	BP	GO:0034761	positive regulation of iron ion transmembrane transport	1/8	4/18722	0.00170826065994711	0.0200616249770404	0.00728352742727463	IFNG	1
GO:0046136	BP	GO:0046136	positive regulation of vitamin metabolic process	1/8	4/18722	0.00170826065994711	0.0200616249770404	0.00728352742727463	IFNG	1
GO:1902994	BP	GO:1902994	regulation of phospholipid efflux	1/8	4/18722	0.00170826065994711	0.0200616249770404	0.00728352742727463	APOA1	1
GO:1902995	BP	GO:1902995	positive regulation of phospholipid efflux	1/8	4/18722	0.00170826065994711	0.0200616249770404	0.00728352742727463	APOA1	1
GO:1904440	BP	GO:1904440	positive regulation of iron ion import across plasma membrane	1/8	4/18722	0.00170826065994711	0.0200616249770404	0.00728352742727463	IFNG	1
GO:2000015	BP	GO:2000015	regulation of determination of dorsal identity	1/8	4/18722	0.00170826065994711	0.0200616249770404	0.00728352742727463	DDIT3	1
GO:2000583	BP	GO:2000583	regulation of platelet-derived growth factor receptor-alpha signaling pathway	1/8	4/18722	0.00170826065994711	0.0200616249770404	0.00728352742727463	CBL	1
GO:0001959	BP	GO:0001959	regulation of cytokine-mediated signaling pathway	2/8	150/18722	0.00172983776397773	0.0200616249770404	0.00728352742727463	CASP8/APOA1	2
GO:1902107	BP	GO:1902107	positive regulation of leukocyte differentiation	2/8	157/18722	0.00189278442618666	0.0213956518048694	0.00776785613944691	IFNG/CASP8	2
GO:1903708	BP	GO:1903708	positive regulation of hemopoiesis	2/8	157/18722	0.00189278442618666	0.0213956518048694	0.00776785613944691	IFNG/CASP8	2
GO:0060759	BP	GO:0060759	regulation of response to cytokine stimulus	2/8	162/18722	0.00201350539835409	0.0221684824918075	0.00804843827132283	CASP8/APOA1	2
GO:0046661	BP	GO:0046661	male sex differentiation	2/8	165/18722	0.00208766441420682	0.0221684824918075	0.00804843827132283	TNFSF10/CBL	2
GO:0032792	BP	GO:0032792	negative regulation of CREB transcription factor activity	1/8	5/18722	0.00213492664534765	0.0221684824918075	0.00804843827132283	DDIT3	1
GO:0032829	BP	GO:0032829	regulation of CD4-positive, CD25-positive, alpha-beta regulatory T cell differentiation	1/8	5/18722	0.00213492664534765	0.0221684824918075	0.00804843827132283	IFNG	1
GO:0032831	BP	GO:0032831	positive regulation of CD4-positive, CD25-positive, alpha-beta regulatory T cell differentiation	1/8	5/18722	0.00213492664534765	0.0221684824918075	0.00804843827132283	IFNG	1
GO:0035790	BP	GO:0035790	platelet-derived growth factor receptor-alpha signaling pathway	1/8	5/18722	0.00213492664534765	0.0221684824918075	0.00804843827132283	CBL	1
GO:1904438	BP	GO:1904438	regulation of iron ion import across plasma membrane	1/8	5/18722	0.00213492664534765	0.0221684824918075	0.00804843827132283	IFNG	1
GO:0046890	BP	GO:0046890	regulation of lipid biosynthetic process	2/8	171/18722	0.00223985483415399	0.0229906938724082	0.0083469484442762	IFNG/APOA1	2
GO:0006694	BP	GO:0006694	steroid biosynthetic process	2/8	173/18722	0.00229172953958488	0.0229945447061719	0.00834834651912647	IFNG/APOA1	2
GO:0010469	BP	GO:0010469	regulation of signaling receptor activity	2/8	173/18722	0.00229172953958488	0.0229945447061719	0.00834834651912647	CBL/IFNG	2
GO:0010950	BP	GO:0010950	positive regulation of endopeptidase activity	2/8	179/18722	0.00245077664615439	0.0243171505001763	0.008828528737024	TNFSF10/CASP8	2
GO:0010901	BP	GO:0010901	regulation of very-low-density lipoprotein particle remodeling	1/8	6/18722	0.00256143306127077	0.0243336140820723	0.00883450596720489	APOA1	1
GO:0071500	BP	GO:0071500	cellular response to nitrosative stress	1/8	6/18722	0.00256143306127077	0.0243336140820723	0.00883450596720489	DDIT3	1
GO:1903026	BP	GO:1903026	negative regulation of RNA polymerase II regulatory region sequence-specific DNA binding	1/8	6/18722	0.00256143306127077	0.0243336140820723	0.00883450596720489	DDIT3	1
GO:1904798	BP	GO:1904798	positive regulation of core promoter binding	1/8	6/18722	0.00256143306127077	0.0243336140820723	0.00883450596720489	IFNG	1
GO:0043123	BP	GO:0043123	positive regulation of I-kappaB kinase/NF-kappaB signaling	2/8	186/18722	0.00264279932282321	0.0248423136345382	0.0090191932568371	TNFSF10/CASP8	2
GO:0046578	BP	GO:0046578	regulation of Ras protein signal transduction	2/8	189/18722	0.002727219353985	0.0253688216990479	0.0092103460638967	CBL/APOA1	2
GO:0010952	BP	GO:0010952	positive regulation of peptidase activity	2/8	197/18722	0.00295854651849952	0.0254103571740276	0.00922542583792127	TNFSF10/CASP8	2
GO:0042594	BP	GO:0042594	response to starvation	2/8	197/18722	0.00295854651849952	0.0254103571740276	0.00922542583792127	CBL/DDIT3	2
GO:0032747	BP	GO:0032747	positive regulation of interleukin-23 production	1/8	7/18722	0.00298777995887223	0.0254103571740276	0.00922542583792127	IFNG	1
GO:0034759	BP	GO:0034759	regulation of iron ion transmembrane transport	1/8	7/18722	0.00298777995887223	0.0254103571740276	0.00922542583792127	IFNG	1
GO:0036500	BP	GO:0036500	ATF6-mediated unfolded protein response	1/8	7/18722	0.00298777995887223	0.0254103571740276	0.00922542583792127	DDIT3	1
GO:0060556	BP	GO:0060556	regulation of vitamin D biosynthetic process	1/8	7/18722	0.00298777995887223	0.0254103571740276	0.00922542583792127	IFNG	1
GO:0060558	BP	GO:0060558	regulation of calcidiol 1-monooxygenase activity	1/8	7/18722	0.00298777995887223	0.0254103571740276	0.00922542583792127	IFNG	1
GO:1904783	BP	GO:1904783	positive regulation of NMDA glutamate receptor activity	1/8	7/18722	0.00298777995887223	0.0254103571740276	0.00922542583792127	IFNG	1
GO:1904796	BP	GO:1904796	regulation of core promoter binding	1/8	7/18722	0.00298777995887223	0.0254103571740276	0.00922542583792127	IFNG	1
GO:0002573	BP	GO:0002573	myeloid leukocyte differentiation	2/8	208/18722	0.00329129062085162	0.0263009902967504	0.00954877705121604	IFNG/CASP8	2
GO:0043281	BP	GO:0043281	regulation of cysteine-type endopeptidase activity involved in apoptotic process	2/8	209/18722	0.00332237855951523	0.0263009902967504	0.00954877705121604	TNFSF10/CASP8	2
GO:0045637	BP	GO:0045637	regulation of myeloid cell differentiation	2/8	210/18722	0.00335360583548791	0.0263009902967504	0.00954877705121604	IFNG/CASP8	2
GO:0001955	BP	GO:0001955	blood vessel maturation	1/8	8/18722	0.00341396738929323	0.0263009902967504	0.00954877705121604	DDIT3	1
GO:0002361	BP	GO:0002361	CD4-positive, CD25-positive, alpha-beta regulatory T cell differentiation	1/8	8/18722	0.00341396738929323	0.0263009902967504	0.00954877705121604	IFNG	1
GO:0032489	BP	GO:0032489	regulation of Cdc42 protein signal transduction	1/8	8/18722	0.00341396738929323	0.0263009902967504	0.00954877705121604	APOA1	1
GO:0032713	BP	GO:0032713	negative regulation of interleukin-4 production	1/8	8/18722	0.00341396738929323	0.0263009902967504	0.00954877705121604	DDIT3	1
GO:0051712	BP	GO:0051712	positive regulation of killing of cells of other organism	1/8	8/18722	0.00341396738929323	0.0263009902967504	0.00954877705121604	IFNG	1
GO:0090650	BP	GO:0090650	cellular response to oxygen-glucose deprivation	1/8	8/18722	0.00341396738929323	0.0263009902967504	0.00954877705121604	CBL	1
GO:0098711	BP	GO:0098711	iron ion import across plasma membrane	1/8	8/18722	0.00341396738929323	0.0263009902967504	0.00954877705121604	IFNG	1
GO:0006469	BP	GO:0006469	negative regulation of protein kinase activity	2/8	212/18722	0.00341647802287015	0.0263009902967504	0.00954877705121604	CBL/IFNG	2
GO:0008406	BP	GO:0008406	gonad development	2/8	221/18722	0.00370627523938622	0.0264542819403486	0.00960443076280706	TNFSF10/CBL	2
GO:0002274	BP	GO:0002274	myeloid leukocyte activation	2/8	223/18722	0.00377219734081411	0.0264542819403486	0.00960443076280706	CBL/IFNG	2
GO:0010835	BP	GO:0010835	regulation of protein ADP-ribosylation	1/8	9/18722	0.00383999540366164	0.0264542819403486	0.00960443076280706	IFNG	1
GO:0010873	BP	GO:0010873	positive regulation of cholesterol esterification	1/8	9/18722	0.00383999540366164	0.0264542819403486	0.00960443076280706	APOA1	1
GO:0010898	BP	GO:0010898	positive regulation of triglyceride catabolic process	1/8	9/18722	0.00383999540366164	0.0264542819403486	0.00960443076280706	APOA1	1
GO:0014012	BP	GO:0014012	peripheral nervous system axon regeneration	1/8	9/18722	0.00383999540366164	0.0264542819403486	0.00960443076280706	APOA1	1
GO:0032627	BP	GO:0032627	interleukin-23 production	1/8	9/18722	0.00383999540366164	0.0264542819403486	0.00960443076280706	IFNG	1
GO:0032667	BP	GO:0032667	regulation of interleukin-23 production	1/8	9/18722	0.00383999540366164	0.0264542819403486	0.00960443076280706	IFNG	1
GO:0035635	BP	GO:0035635	entry of bacterium into host cell	1/8	9/18722	0.00383999540366164	0.0264542819403486	0.00960443076280706	CBL	1
GO:0048263	BP	GO:0048263	determination of dorsal identity	1/8	9/18722	0.00383999540366164	0.0264542819403486	0.00960443076280706	DDIT3	1
GO:0097264	BP	GO:0097264	self proteolysis	1/8	9/18722	0.00383999540366164	0.0264542819403486	0.00960443076280706	CASP8	1
GO:0045137	BP	GO:0045137	development of primary sexual characteristics	2/8	227/18722	0.00390569707085448	0.0264542819403486	0.00960443076280706	TNFSF10/CBL	2
GO:0071356	BP	GO:0071356	cellular response to tumor necrosis factor	2/8	229/18722	0.00397327320291678	0.0264542819403486	0.00960443076280706	CASP8/APOA1	2
GO:2000116	BP	GO:2000116	regulation of cysteine-type endopeptidase activity	2/8	235/18722	0.00417929770089476	0.0264542819403486	0.00960443076280706	TNFSF10/CASP8	2
GO:0033673	BP	GO:0033673	negative regulation of kinase activity	2/8	237/18722	0.00424906874707731	0.0264542819403486	0.00960443076280706	CBL/IFNG	2
GO:1901617	BP	GO:1901617	organic hydroxy compound biosynthetic process	2/8	237/18722	0.00424906874707731	0.0264542819403486	0.00960443076280706	IFNG/APOA1	2
GO:0030300	BP	GO:0030300	regulation of intestinal cholesterol absorption	1/8	10/18722	0.00426586405309093	0.0264542819403486	0.00960443076280706	APOA1	1
GO:0030388	BP	GO:0030388	fructose 1,6-bisphosphate metabolic process	1/8	10/18722	0.00426586405309093	0.0264542819403486	0.00960443076280706	IFNG	1
GO:0032025	BP	GO:0032025	response to cobalt ion	1/8	10/18722	0.00426586405309093	0.0264542819403486	0.00960443076280706	CASP8	1
GO:0034756	BP	GO:0034756	regulation of iron ion transport	1/8	10/18722	0.00426586405309093	0.0264542819403486	0.00960443076280706	IFNG	1
GO:0035376	BP	GO:0035376	sterol import	1/8	10/18722	0.00426586405309093	0.0264542819403486	0.00960443076280706	APOA1	1
GO:0042368	BP	GO:0042368	vitamin D biosynthetic process	1/8	10/18722	0.00426586405309093	0.0264542819403486	0.00960443076280706	IFNG	1
GO:0045348	BP	GO:0045348	positive regulation of MHC class II biosynthetic process	1/8	10/18722	0.00426586405309093	0.0264542819403486	0.00960443076280706	IFNG	1
GO:0048262	BP	GO:0048262	determination of dorsal/ventral asymmetry	1/8	10/18722	0.00426586405309093	0.0264542819403486	0.00960443076280706	DDIT3	1
GO:0051006	BP	GO:0051006	positive regulation of lipoprotein lipase activity	1/8	10/18722	0.00426586405309093	0.0264542819403486	0.00960443076280706	APOA1	1
GO:0051409	BP	GO:0051409	response to nitrosative stress	1/8	10/18722	0.00426586405309093	0.0264542819403486	0.00960443076280706	DDIT3	1
GO:0070508	BP	GO:0070508	cholesterol import	1/8	10/18722	0.00426586405309093	0.0264542819403486	0.00960443076280706	APOA1	1
GO:1902237	BP	GO:1902237	positive regulation of endoplasmic reticulum stress-induced intrinsic apoptotic signaling pathway	1/8	10/18722	0.00426586405309093	0.0264542819403486	0.00960443076280706	DDIT3	1
GO:0043122	BP	GO:0043122	regulation of I-kappaB kinase/NF-kappaB signaling	2/8	249/18722	0.00467915315579475	0.027382843373155	0.00994155214113483	TNFSF10/CASP8	2
GO:0030656	BP	GO:0030656	regulation of vitamin metabolic process	1/8	11/18722	0.00469157338868165	0.027382843373155	0.00994155214113483	IFNG	1
GO:0034115	BP	GO:0034115	negative regulation of heterotypic cell-cell adhesion	1/8	11/18722	0.00469157338868165	0.027382843373155	0.00994155214113483	APOA1	1
GO:0061365	BP	GO:0061365	positive regulation of triglyceride lipase activity	1/8	11/18722	0.00469157338868165	0.027382843373155	0.00994155214113483	APOA1	1
GO:0070587	BP	GO:0070587	regulation of cell-cell adhesion involved in gastrulation	1/8	11/18722	0.00469157338868165	0.027382843373155	0.00994155214113483	APOA1	1
GO:0090649	BP	GO:0090649	response to oxygen-glucose deprivation	1/8	11/18722	0.00469157338868165	0.027382843373155	0.00994155214113483	CBL	1
GO:1900222	BP	GO:1900222	negative regulation of amyloid-beta clearance	1/8	11/18722	0.00469157338868165	0.027382843373155	0.00994155214113483	IFNG	1
GO:1904729	BP	GO:1904729	regulation of intestinal lipid absorption	1/8	11/18722	0.00469157338868165	0.027382843373155	0.00994155214113483	APOA1	1
GO:1990440	BP	GO:1990440	positive regulation of transcription from RNA polymerase II promoter in response to endoplasmic reticulum stress	1/8	11/18722	0.00469157338868165	0.027382843373155	0.00994155214113483	DDIT3	1
GO:0034612	BP	GO:0034612	response to tumor necrosis factor	2/8	253/18722	0.0048268618056117	0.0278089522091048	0.0100962542351674	CASP8/APOA1	2
GO:0097305	BP	GO:0097305	response to alcohol	2/8	253/18722	0.0048268618056117	0.0278089522091048	0.0100962542351674	CBL/CASP8	2
GO:0034370	BP	GO:0034370	triglyceride-rich lipoprotein particle remodeling	1/8	12/18722	0.0051171234615206	0.0289214636147968	0.0105001600676106	APOA1	1
GO:0034372	BP	GO:0034372	very-low-density lipoprotein particle remodeling	1/8	12/18722	0.0051171234615206	0.0289214636147968	0.0105001600676106	APOA1	1
GO:0070586	BP	GO:0070586	cell-cell adhesion involved in gastrulation	1/8	12/18722	0.0051171234615206	0.0289214636147968	0.0105001600676106	APOA1	1
GO:0050730	BP	GO:0050730	regulation of peptidyl-tyrosine phosphorylation	2/8	264/18722	0.00524419945040079	0.0292813032897631	0.0106308026324595	CBL/IFNG	2
GO:0051348	BP	GO:0051348	negative regulation of transferase activity	2/8	268/18722	0.00539999155993143	0.0292813032897631	0.0106308026324595	CBL/IFNG	2
GO:0006983	BP	GO:0006983	ER overload response	1/8	13/18722	0.00554251432268094	0.0292813032897631	0.0106308026324595	DDIT3	1
GO:0018206	BP	GO:0018206	peptidyl-methionine modification	1/8	13/18722	0.00554251432268094	0.0292813032897631	0.0106308026324595	APOA1	1
GO:0033700	BP	GO:0033700	phospholipid efflux	1/8	13/18722	0.00554251432268094	0.0292813032897631	0.0106308026324595	APOA1	1
GO:0036462	BP	GO:0036462	TRAIL-activated apoptotic signaling pathway	1/8	13/18722	0.00554251432268094	0.0292813032897631	0.0106308026324595	CASP8	1
GO:0042362	BP	GO:0042362	fat-soluble vitamin biosynthetic process	1/8	13/18722	0.00554251432268094	0.0292813032897631	0.0106308026324595	IFNG	1
GO:0051709	BP	GO:0051709	regulation of killing of cells of other organism	1/8	13/18722	0.00554251432268094	0.0292813032897631	0.0106308026324595	IFNG	1
GO:1902947	BP	GO:1902947	regulation of tau-protein kinase activity	1/8	13/18722	0.00554251432268094	0.0292813032897631	0.0106308026324595	IFNG	1
GO:1903025	BP	GO:1903025	regulation of RNA polymerase II regulatory region sequence-specific DNA binding	1/8	13/18722	0.00554251432268094	0.0292813032897631	0.0106308026324595	DDIT3	1
GO:1904478	BP	GO:1904478	regulation of intestinal absorption	1/8	13/18722	0.00554251432268094	0.0292813032897631	0.0106308026324595	APOA1	1
GO:0002366	BP	GO:0002366	leukocyte activation involved in immune response	2/8	275/18722	0.00567777741549448	0.0292813032897631	0.0106308026324595	CBL/IFNG	2
GO:0007548	BP	GO:0007548	sex differentiation	2/8	276/18722	0.00571799467059479	0.0292813032897631	0.0106308026324595	TNFSF10/CBL	2
GO:0002263	BP	GO:0002263	cell activation involved in immune response	2/8	279/18722	0.00583944476192233	0.0292813032897631	0.0106308026324595	CBL/IFNG	2
GO:1902105	BP	GO:1902105	regulation of leukocyte differentiation	2/8	279/18722	0.00583944476192233	0.0292813032897631	0.0106308026324595	IFNG/CASP8	2
GO:0007249	BP	GO:0007249	I-kappaB kinase/NF-kappaB signaling	2/8	281/18722	0.00592107584596529	0.0292813032897631	0.0106308026324595	TNFSF10/CASP8	2
GO:0007175	BP	GO:0007175	negative regulation of epidermal growth factor-activated receptor activity	1/8	14/18722	0.00596774602322159	0.0292813032897631	0.0106308026324595	CBL	1
GO:0010872	BP	GO:0010872	regulation of cholesterol esterification	1/8	14/18722	0.00596774602322159	0.0292813032897631	0.0106308026324595	APOA1	1
GO:0010896	BP	GO:0010896	regulation of triglyceride catabolic process	1/8	14/18722	0.00596774602322159	0.0292813032897631	0.0106308026324595	APOA1	1
GO:0018158	BP	GO:0018158	protein oxidation	1/8	14/18722	0.00596774602322159	0.0292813032897631	0.0106308026324595	APOA1	1
GO:0033212	BP	GO:0033212	iron import into cell	1/8	14/18722	0.00596774602322159	0.0292813032897631	0.0106308026324595	IFNG	1
GO:0060354	BP	GO:0060354	negative regulation of cell adhesion molecule production	1/8	14/18722	0.00596774602322159	0.0292813032897631	0.0106308026324595	APOA1	1
GO:1901857	BP	GO:1901857	positive regulation of cellular respiration	1/8	14/18722	0.00596774602322159	0.0292813032897631	0.0106308026324595	IFNG	1
GO:2001140	BP	GO:2001140	positive regulation of phospholipid transport	1/8	14/18722	0.00596774602322159	0.0292813032897631	0.0106308026324595	APOA1	1
GO:0006825	BP	GO:0006825	copper ion transport	1/8	15/18722	0.00639281861418883	0.0298889372904221	0.0108514088353274	CP	1
GO:0032486	BP	GO:0032486	Rap protein signal transduction	1/8	15/18722	0.00639281861418883	0.0298889372904221	0.0108514088353274	CBL	1
GO:0032488	BP	GO:0032488	Cdc42 protein signal transduction	1/8	15/18722	0.00639281861418883	0.0298889372904221	0.0108514088353274	APOA1	1
GO:0034380	BP	GO:0034380	high-density lipoprotein particle assembly	1/8	15/18722	0.00639281861418883	0.0298889372904221	0.0108514088353274	APOA1	1
GO:0034384	BP	GO:0034384	high-density lipoprotein particle clearance	1/8	15/18722	0.00639281861418883	0.0298889372904221	0.0108514088353274	APOA1	1
GO:0045346	BP	GO:0045346	regulation of MHC class II biosynthetic process	1/8	15/18722	0.00639281861418883	0.0298889372904221	0.0108514088353274	IFNG	1
GO:0055091	BP	GO:0055091	phospholipid homeostasis	1/8	15/18722	0.00639281861418883	0.0298889372904221	0.0108514088353274	APOA1	1
GO:1903543	BP	GO:1903543	positive regulation of exosomal secretion	1/8	15/18722	0.00639281861418883	0.0298889372904221	0.0108514088353274	IFNG	1
GO:2001138	BP	GO:2001138	regulation of phospholipid transport	1/8	15/18722	0.00639281861418883	0.0298889372904221	0.0108514088353274	APOA1	1
GO:0010720	BP	GO:0010720	positive regulation of cell development	2/8	298/18722	0.00663629064288163	0.0304411740346333	0.0110519026376697	IFNG/APOA1	2
GO:0051056	BP	GO:0051056	regulation of small GTPase mediated signal transduction	2/8	302/18722	0.00681009963076036	0.0304411740346333	0.0110519026376697	CBL/APOA1	2
GO:0034375	BP	GO:0034375	high-density lipoprotein particle remodeling	1/8	16/18722	0.00681773214661441	0.0304411740346333	0.0110519026376697	APOA1	1
GO:0034393	BP	GO:0034393	positive regulation of smooth muscle cell apoptotic process	1/8	16/18722	0.00681773214661441	0.0304411740346333	0.0110519026376697	IFNG	1
GO:0045342	BP	GO:0045342	MHC class II biosynthetic process	1/8	16/18722	0.00681773214661441	0.0304411740346333	0.0110519026376697	IFNG	1
GO:0045651	BP	GO:0045651	positive regulation of macrophage differentiation	1/8	16/18722	0.00681773214661441	0.0304411740346333	0.0110519026376697	CASP8	1
GO:0051044	BP	GO:0051044	positive regulation of membrane protein ectodomain proteolysis	1/8	16/18722	0.00681773214661441	0.0304411740346333	0.0110519026376697	IFNG	1
GO:0051770	BP	GO:0051770	positive regulation of nitric-oxide synthase biosynthetic process	1/8	16/18722	0.00681773214661441	0.0304411740346333	0.0110519026376697	IFNG	1
GO:0097202	BP	GO:0097202	activation of cysteine-type endopeptidase activity	1/8	16/18722	0.00681773214661441	0.0304411740346333	0.0110519026376697	CASP8	1
GO:0006909	BP	GO:0006909	phagocytosis	2/8	308/18722	0.00707473371069451	0.0314315283763691	0.0114114584074046	IFNG/APOA1	2
GO:0045591	BP	GO:0045591	positive regulation of regulatory T cell differentiation	1/8	17/18722	0.00724248667151695	0.0318598058998258	0.011566947860136	IFNG	1
GO:1903541	BP	GO:1903541	regulation of exosomal secretion	1/8	17/18722	0.00724248667151695	0.0318598058998258	0.011566947860136	IFNG	1
GO:0010506	BP	GO:0010506	regulation of autophagy	2/8	317/18722	0.00748046751147595	0.032144152301559	0.0116701820108212	IFNG/DDIT3	2
GO:0008202	BP	GO:0008202	steroid metabolic process	2/8	319/18722	0.0075720562046194	0.032144152301559	0.0116701820108212	IFNG/APOA1	2
GO:0071496	BP	GO:0071496	cellular response to external stimulus	2/8	320/18722	0.00761804441430868	0.032144152301559	0.0116701820108212	CBL/CASP8	2
GO:0030299	BP	GO:0030299	intestinal cholesterol absorption	1/8	18/18722	0.00766708223990153	0.032144152301559	0.0116701820108212	APOA1	1
GO:0034433	BP	GO:0034433	steroid esterification	1/8	18/18722	0.00766708223990153	0.032144152301559	0.0116701820108212	APOA1	1
GO:0034434	BP	GO:0034434	sterol esterification	1/8	18/18722	0.00766708223990153	0.032144152301559	0.0116701820108212	APOA1	1
GO:0034435	BP	GO:0034435	cholesterol esterification	1/8	18/18722	0.00766708223990153	0.032144152301559	0.0116701820108212	APOA1	1
GO:0036499	BP	GO:0036499	PERK-mediated unfolded protein response	1/8	18/18722	0.00766708223990153	0.032144152301559	0.0116701820108212	DDIT3	1
GO:0060192	BP	GO:0060192	negative regulation of lipase activity	1/8	18/18722	0.00766708223990153	0.032144152301559	0.0116701820108212	APOA1	1
GO:0060546	BP	GO:0060546	negative regulation of necroptotic process	1/8	18/18722	0.00766708223990153	0.032144152301559	0.0116701820108212	CASP8	1
GO:0051235	BP	GO:0051235	maintenance of location	2/8	326/18722	0.00789668209178224	0.0329221316044065	0.0119526333873486	APOA1/DDIT3	2
GO:0002281	BP	GO:0002281	macrophage activation involved in immune response	1/8	19/18722	0.00809151890275817	0.0329221316044065	0.0119526333873486	IFNG	1
GO:0045821	BP	GO:0045821	positive regulation of glycolytic process	1/8	19/18722	0.00809151890275817	0.0329221316044065	0.0119526333873486	IFNG	1
GO:0062099	BP	GO:0062099	negative regulation of programmed necrotic cell death	1/8	19/18722	0.00809151890275817	0.0329221316044065	0.0119526333873486	CASP8	1
GO:1900221	BP	GO:1900221	regulation of amyloid-beta clearance	1/8	19/18722	0.00809151890275817	0.0329221316044065	0.0119526333873486	IFNG	1
GO:0019216	BP	GO:0019216	regulation of lipid metabolic process	2/8	331/18722	0.00813241702029188	0.0329221316044065	0.0119526333873486	IFNG/APOA1	2
GO:0062012	BP	GO:0062012	regulation of small molecule metabolic process	2/8	334/18722	0.00827539631644974	0.0329221316044065	0.0119526333873486	IFNG/APOA1	2
GO:0007265	BP	GO:0007265	Ras protein signal transduction	2/8	337/18722	0.0084195264140581	0.0329221316044065	0.0119526333873486	CBL/APOA1	2
GO:0009110	BP	GO:0009110	vitamin biosynthetic process	1/8	20/18722	0.00851579671106628	0.0329221316044065	0.0119526333873486	IFNG	1
GO:0010893	BP	GO:0010893	positive regulation of steroid biosynthetic process	1/8	20/18722	0.00851579671106628	0.0329221316044065	0.0119526333873486	IFNG	1
GO:0033141	BP	GO:0033141	positive regulation of peptidyl-serine phosphorylation of STAT protein	1/8	20/18722	0.00851579671106628	0.0329221316044065	0.0119526333873486	IFNG	1
GO:0042359	BP	GO:0042359	vitamin D metabolic process	1/8	20/18722	0.00851579671106628	0.0329221316044065	0.0119526333873486	IFNG	1
GO:0043691	BP	GO:0043691	reverse cholesterol transport	1/8	20/18722	0.00851579671106628	0.0329221316044065	0.0119526333873486	APOA1	1
GO:0051004	BP	GO:0051004	regulation of lipoprotein lipase activity	1/8	20/18722	0.00851579671106628	0.0329221316044065	0.0119526333873486	APOA1	1
GO:1902004	BP	GO:1902004	positive regulation of amyloid-beta formation	1/8	20/18722	0.00851579671106628	0.0329221316044065	0.0119526333873486	IFNG	1
GO:1990182	BP	GO:1990182	exosomal secretion	1/8	20/18722	0.00851579671106628	0.0329221316044065	0.0119526333873486	IFNG	1
GO:2000678	BP	GO:2000678	negative regulation of transcription regulatory region DNA binding	1/8	20/18722	0.00851579671106628	0.0329221316044065	0.0119526333873486	DDIT3	1
GO:0002697	BP	GO:0002697	regulation of immune effector process	2/8	339/18722	0.0085162512884859	0.0329221316044065	0.0119526333873486	IFNG/APOA1	2
GO:0001933	BP	GO:0001933	negative regulation of protein phosphorylation	2/8	342/18722	0.00866229402903435	0.0333423645169296	0.0121052021821351	CBL/IFNG	2
GO:0044241	BP	GO:0044241	lipid digestion	1/8	21/18722	0.008939915715788	0.0335434652697424	0.0121782133589682	APOA1	1
GO:0051767	BP	GO:0051767	nitric-oxide synthase biosynthetic process	1/8	21/18722	0.008939915715788	0.0335434652697424	0.0121782133589682	IFNG	1
GO:0051769	BP	GO:0051769	regulation of nitric-oxide synthase biosynthetic process	1/8	21/18722	0.008939915715788	0.0335434652697424	0.0121782133589682	IFNG	1
GO:0070269	BP	GO:0070269	pyroptosis	1/8	21/18722	0.008939915715788	0.0335434652697424	0.0121782133589682	CASP8	1
GO:0097734	BP	GO:0097734	extracellular exosome biogenesis	1/8	21/18722	0.008939915715788	0.0335434652697424	0.0121782133589682	IFNG	1
GO:0098856	BP	GO:0098856	intestinal lipid absorption	1/8	21/18722	0.008939915715788	0.0335434652697424	0.0121782133589682	APOA1	1
GO:0006887	BP	GO:0006887	exocytosis	2/8	352/18722	0.00915735459416208	0.0338574451617244	0.0122922061764733	CBL/IFNG	2
GO:2001233	BP	GO:2001233	regulation of apoptotic signaling pathway	2/8	356/18722	0.00935891917491877	0.0338574451617244	0.0122922061764733	TNFSF10/DDIT3	2
GO:0008211	BP	GO:0008211	glucocorticoid metabolic process	1/8	22/18722	0.00936387596787491	0.0338574451617244	0.0122922061764733	APOA1	1
GO:0034755	BP	GO:0034755	iron ion transmembrane transport	1/8	22/18722	0.00936387596787491	0.0338574451617244	0.0122922061764733	IFNG	1
GO:0036120	BP	GO:0036120	cellular response to platelet-derived growth factor stimulus	1/8	22/18722	0.00936387596787491	0.0338574451617244	0.0122922061764733	CBL	1
GO:0140467	BP	GO:0140467	integrated stress response signaling	1/8	22/18722	0.00936387596787491	0.0338574451617244	0.0122922061764733	DDIT3	1
GO:0010631	BP	GO:0010631	epithelial cell migration	2/8	357/18722	0.00940962531388939	0.0338574451617244	0.0122922061764733	IFNG/APOA1	2
GO:0090132	BP	GO:0090132	epithelium migration	2/8	360/18722	0.00956249829861961	0.0338574451617244	0.0122922061764733	IFNG/APOA1	2
GO:0051098	BP	GO:0051098	regulation of binding	2/8	363/18722	0.0097165012770655	0.0338574451617244	0.0122922061764733	IFNG/DDIT3	2
GO:0010640	BP	GO:0010640	regulation of platelet-derived growth factor receptor signaling pathway	1/8	23/18722	0.00978767751826293	0.0338574451617244	0.0122922061764733	CBL	1
GO:0010804	BP	GO:0010804	negative regulation of tumor necrosis factor-mediated signaling pathway	1/8	23/18722	0.00978767751826293	0.0338574451617244	0.0122922061764733	APOA1	1
GO:0030325	BP	GO:0030325	adrenal gland development	1/8	23/18722	0.00978767751826293	0.0338574451617244	0.0122922061764733	APOA1	1
GO:0033139	BP	GO:0033139	regulation of peptidyl-serine phosphorylation of STAT protein	1/8	23/18722	0.00978767751826293	0.0338574451617244	0.0122922061764733	IFNG	1
GO:0036119	BP	GO:0036119	response to platelet-derived growth factor	1/8	23/18722	0.00978767751826293	0.0338574451617244	0.0122922061764733	CBL	1
GO:0045662	BP	GO:0045662	negative regulation of myoblast differentiation	1/8	23/18722	0.00978767751826293	0.0338574451617244	0.0122922061764733	DDIT3	1
GO:0045723	BP	GO:0045723	positive regulation of fatty acid biosynthetic process	1/8	23/18722	0.00978767751826293	0.0338574451617244	0.0122922061764733	APOA1	1
GO:0060353	BP	GO:0060353	regulation of cell adhesion molecule production	1/8	23/18722	0.00978767751826293	0.0338574451617244	0.0122922061764733	APOA1	1
GO:0060547	BP	GO:0060547	negative regulation of necrotic cell death	1/8	23/18722	0.00978767751826293	0.0338574451617244	0.0122922061764733	CASP8	1
GO:0090208	BP	GO:0090208	positive regulation of triglyceride metabolic process	1/8	23/18722	0.00978767751826293	0.0338574451617244	0.0122922061764733	APOA1	1
GO:0140112	BP	GO:0140112	extracellular vesicle biogenesis	1/8	23/18722	0.00978767751826293	0.0338574451617244	0.0122922061764733	IFNG	1
GO:0090130	BP	GO:0090130	tissue migration	2/8	365/18722	0.009819796525069	0.0338574451617244	0.0122922061764733	IFNG/APOA1	2
GO:1903706	BP	GO:1903706	regulation of hemopoiesis	2/8	367/18722	0.00992359222549398	0.0340837225283313	0.0123743579168103	IFNG/CASP8	2
GO:0036003	BP	GO:0036003	positive regulation of transcription from RNA polymerase II promoter in response to stress	1/8	24/18722	0.0102113204178753	0.03441022314401	0.0124928964794661	DDIT3	1
GO:0045649	BP	GO:0045649	regulation of macrophage differentiation	1/8	24/18722	0.0102113204178753	0.03441022314401	0.0124928964794661	CASP8	1
GO:0051043	BP	GO:0051043	regulation of membrane protein ectodomain proteolysis	1/8	24/18722	0.0102113204178753	0.03441022314401	0.0124928964794661	IFNG	1
GO:2000310	BP	GO:2000310	regulation of NMDA receptor activity	1/8	24/18722	0.0102113204178753	0.03441022314401	0.0124928964794661	IFNG	1
GO:2000679	BP	GO:2000679	positive regulation of transcription regulatory region DNA binding	1/8	24/18722	0.0102113204178753	0.03441022314401	0.0124928964794661	IFNG	1
GO:0018108	BP	GO:0018108	peptidyl-tyrosine phosphorylation	2/8	375/18722	0.0103437654453937	0.0347254982809646	0.0126073595456322	CBL/IFNG	2
GO:0018212	BP	GO:0018212	peptidyl-tyrosine modification	2/8	378/18722	0.0105033826566299	0.0350112324273982	0.0127110975277169	CBL/IFNG	2
GO:0048143	BP	GO:0048143	astrocyte activation	1/8	25/18722	0.010634804717622	0.0350112324273982	0.0127110975277169	IFNG	1
GO:0060706	BP	GO:0060706	cell differentiation involved in embryonic placenta development	1/8	25/18722	0.010634804717622	0.0350112324273982	0.0127110975277169	CASP8	1
GO:0090312	BP	GO:0090312	positive regulation of protein deacetylation	1/8	25/18722	0.010634804717622	0.0350112324273982	0.0127110975277169	IFNG	1
GO:1902993	BP	GO:1902993	positive regulation of amyloid precursor protein catabolic process	1/8	25/18722	0.010634804717622	0.0350112324273982	0.0127110975277169	IFNG	1
GO:0030099	BP	GO:0030099	myeloid cell differentiation	2/8	381/18722	0.0106641155881885	0.0350112324273982	0.0127110975277169	IFNG/CASP8	2
GO:0042326	BP	GO:0042326	negative regulation of phosphorylation	2/8	385/18722	0.0108801576353574	0.0353939444741194	0.0128500440832543	CBL/IFNG	2
GO:0050727	BP	GO:0050727	regulation of inflammatory response	2/8	386/18722	0.0109344767544677	0.0353939444741194	0.0128500440832543	IFNG/APOA1	2
GO:0010875	BP	GO:0010875	positive regulation of cholesterol efflux	1/8	26/18722	0.0110581304683979	0.0353939444741194	0.0128500440832543	APOA1	1
GO:0034114	BP	GO:0034114	regulation of heterotypic cell-cell adhesion	1/8	26/18722	0.0110581304683979	0.0353939444741194	0.0128500440832543	APOA1	1
GO:0045672	BP	GO:0045672	positive regulation of osteoclast differentiation	1/8	26/18722	0.0110581304683979	0.0353939444741194	0.0128500440832543	IFNG	1
GO:0060352	BP	GO:0060352	cell adhesion molecule production	1/8	26/18722	0.0110581304683979	0.0353939444741194	0.0128500440832543	APOA1	1
GO:0060544	BP	GO:0060544	regulation of necroptotic process	1/8	26/18722	0.0110581304683979	0.0353939444741194	0.0128500440832543	CASP8	1
GO:0002719	BP	GO:0002719	negative regulation of cytokine production involved in immune response	1/8	27/18722	0.011481297721086	0.0362289712541688	0.0131532069856592	APOA1	1
GO:0034377	BP	GO:0034377	plasma lipoprotein particle assembly	1/8	27/18722	0.011481297721086	0.0362289712541688	0.0131532069856592	APOA1	1
GO:0042501	BP	GO:0042501	serine phosphorylation of STAT protein	1/8	27/18722	0.011481297721086	0.0362289712541688	0.0131532069856592	IFNG	1
GO:0060333	BP	GO:0060333	interferon-gamma-mediated signaling pathway	1/8	27/18722	0.011481297721086	0.0362289712541688	0.0131532069856592	IFNG	1
GO:0042059	BP	GO:0042059	negative regulation of epidermal growth factor receptor signaling pathway	1/8	28/18722	0.0119043065265542	0.0370402290181633	0.0134477403637582	CBL	1
GO:0045589	BP	GO:0045589	regulation of regulatory T cell differentiation	1/8	28/18722	0.0119043065265542	0.0370402290181633	0.0134477403637582	IFNG	1
GO:0050996	BP	GO:0050996	positive regulation of lipid catabolic process	1/8	28/18722	0.0119043065265542	0.0370402290181633	0.0134477403637582	APOA1	1
GO:0090200	BP	GO:0090200	positive regulation of release of cytochrome c from mitochondria	1/8	28/18722	0.0119043065265542	0.0370402290181633	0.0134477403637582	TNFSF10	1
GO:0006656	BP	GO:0006656	phosphatidylcholine biosynthetic process	1/8	29/18722	0.0123271569356579	0.0379591418742845	0.0137813587520241	APOA1	1
GO:0019433	BP	GO:0019433	triglyceride catabolic process	1/8	29/18722	0.0123271569356579	0.0379591418742845	0.0137813587520241	APOA1	1
GO:0062098	BP	GO:0062098	regulation of programmed necrotic cell death	1/8	29/18722	0.0123271569356579	0.0379591418742845	0.0137813587520241	CASP8	1
GO:0007176	BP	GO:0007176	regulation of epidermal growth factor-activated receptor activity	1/8	30/18722	0.0127498489992386	0.0385953056146443	0.0140123228965762	CBL	1
GO:0034368	BP	GO:0034368	protein-lipid complex remodeling	1/8	30/18722	0.0127498489992386	0.0385953056146443	0.0140123228965762	APOA1	1
GO:0034369	BP	GO:0034369	plasma lipoprotein particle remodeling	1/8	30/18722	0.0127498489992386	0.0385953056146443	0.0140123228965762	APOA1	1
GO:0034390	BP	GO:0034390	smooth muscle cell apoptotic process	1/8	30/18722	0.0127498489992386	0.0385953056146443	0.0140123228965762	IFNG	1
GO:0034391	BP	GO:0034391	regulation of smooth muscle cell apoptotic process	1/8	30/18722	0.0127498489992386	0.0385953056146443	0.0140123228965762	IFNG	1
GO:0072594	BP	GO:0072594	establishment of protein localization to organelle	2/8	422/18722	0.0129713842763954	0.0391332640500713	0.0142076328489679	IFNG/DDIT3	2
GO:0045066	BP	GO:0045066	regulatory T cell differentiation	1/8	31/18722	0.013172382768124	0.0393409291369056	0.0142830272578145	IFNG	1
GO:0061099	BP	GO:0061099	negative regulation of protein tyrosine kinase activity	1/8	31/18722	0.013172382768124	0.0393409291369056	0.0142830272578145	CBL	1
GO:0065005	BP	GO:0065005	protein-lipid complex assembly	1/8	31/18722	0.013172382768124	0.0393409291369056	0.0142830272578145	APOA1	1
GO:0031331	BP	GO:0031331	positive regulation of cellular catabolic process	2/8	427/18722	0.0132666942985591	0.0394905266953777	0.0143373398033551	IFNG/APOA1	2
GO:0052548	BP	GO:0052548	regulation of endopeptidase activity	2/8	432/18722	0.0135649971192017	0.0398036693631595	0.0144510286601675	TNFSF10/CASP8	2
GO:0034367	BP	GO:0034367	protein-containing complex remodeling	1/8	32/18722	0.0135947582931284	0.0398036693631595	0.0144510286601675	APOA1	1
GO:0043372	BP	GO:0043372	positive regulation of CD4-positive, alpha-beta T cell differentiation	1/8	32/18722	0.0135947582931284	0.0398036693631595	0.0144510286601675	IFNG	1
GO:1901185	BP	GO:1901185	negative regulation of ERBB signaling pathway	1/8	32/18722	0.0135947582931284	0.0398036693631595	0.0144510286601675	CBL	1
GO:1902235	BP	GO:1902235	regulation of endoplasmic reticulum stress-induced intrinsic apoptotic signaling pathway	1/8	32/18722	0.0135947582931284	0.0398036693631595	0.0144510286601675	DDIT3	1
GO:0045785	BP	GO:0045785	positive regulation of cell adhesion	2/8	437/18722	0.0138662820014967	0.0404659798278971	0.0146914855743411	IFNG/APOA1	2
GO:0032633	BP	GO:0032633	interleukin-4 production	1/8	33/18722	0.0140169756250521	0.040508605932594	0.0147069613098826	DDIT3	1
GO:0032673	BP	GO:0032673	regulation of interleukin-4 production	1/8	33/18722	0.0140169756250521	0.040508605932594	0.0147069613098826	DDIT3	1
GO:0035025	BP	GO:0035025	positive regulation of Rho protein signal transduction	1/8	33/18722	0.0140169756250521	0.040508605932594	0.0147069613098826	APOA1	1
GO:0045936	BP	GO:0045936	negative regulation of phosphate metabolic process	2/8	441/18722	0.0141094497910277	0.0406443182689927	0.01475623271863	CBL/IFNG	2
GO:0010563	BP	GO:0010563	negative regulation of phosphorus metabolic process	2/8	442/18722	0.0141705382312552	0.0406890374292954	0.0147724683541262	CBL/IFNG	2
GO:0010661	BP	GO:0010661	positive regulation of muscle cell apoptotic process	1/8	34/18722	0.0144390348146823	0.0410638792659596	0.0149085575692999	IFNG	1
GO:0010922	BP	GO:0010922	positive regulation of phosphatase activity	1/8	34/18722	0.0144390348146823	0.0410638792659596	0.0149085575692999	IFNG	1
GO:0032770	BP	GO:0032770	positive regulation of monooxygenase activity	1/8	34/18722	0.0144390348146823	0.0410638792659596	0.0149085575692999	IFNG	1
GO:0022407	BP	GO:0022407	regulation of cell-cell adhesion	2/8	448/18722	0.0145395528334551	0.0412184783500808	0.0149646859572404	IFNG/APOA1	2
GO:0006471	BP	GO:0006471	protein ADP-ribosylation	1/8	35/18722	0.0148609359127926	0.0417321250632823	0.015151169351672	IFNG	1
GO:0045454	BP	GO:0045454	cell redox homeostasis	1/8	35/18722	0.0148609359127926	0.0417321250632823	0.015151169351672	DDIT3	1
GO:1905898	BP	GO:1905898	positive regulation of response to endoplasmic reticulum stress	1/8	35/18722	0.0148609359127926	0.0417321250632823	0.015151169351672	DDIT3	1
GO:0045742	BP	GO:0045742	positive regulation of epidermal growth factor receptor signaling pathway	1/8	36/18722	0.0152826789701427	0.0427819194994903	0.0155323053054082	CBL	1
GO:0052547	BP	GO:0052547	regulation of peptidase activity	2/8	461/18722	0.0153536223576089	0.0428462023917024	0.0155556437044196	TNFSF10/CASP8	2
GO:0032373	BP	GO:0032373	positive regulation of sterol transport	1/8	38/18722	0.0161256911655328	0.0443084375717561	0.0160865194461023	APOA1	1
GO:0032376	BP	GO:0032376	positive regulation of cholesterol transport	1/8	38/18722	0.0161256911655328	0.0443084375717561	0.0160865194461023	APOA1	1
GO:0097242	BP	GO:0097242	amyloid-beta clearance	1/8	38/18722	0.0161256911655328	0.0443084375717561	0.0160865194461023	IFNG	1
GO:1901186	BP	GO:1901186	positive regulation of ERBB signaling pathway	1/8	38/18722	0.0161256911655328	0.0443084375717561	0.0160865194461023	CBL	1
GO:1903580	BP	GO:1903580	positive regulation of ATP metabolic process	1/8	38/18722	0.0161256911655328	0.0443084375717561	0.0160865194461023	IFNG	1
GO:0001667	BP	GO:0001667	ameboidal-type cell migration	2/8	475/18722	0.0162523843286091	0.0445073362701435	0.0161587311501199	IFNG/APOA1	2
GO:0002701	BP	GO:0002701	negative regulation of production of molecular mediator of immune response	1/8	39/18722	0.0165469604050253	0.0445073362701435	0.0161587311501199	APOA1	1
GO:0045923	BP	GO:0045923	positive regulation of fatty acid metabolic process	1/8	39/18722	0.0165469604050253	0.0445073362701435	0.0161587311501199	APOA1	1
GO:0046461	BP	GO:0046461	neutral lipid catabolic process	1/8	39/18722	0.0165469604050253	0.0445073362701435	0.0161587311501199	APOA1	1
GO:0046464	BP	GO:0046464	acylglycerol catabolic process	1/8	39/18722	0.0165469604050253	0.0445073362701435	0.0161587311501199	APOA1	1
GO:0090207	BP	GO:0090207	regulation of triglyceride metabolic process	1/8	39/18722	0.0165469604050253	0.0445073362701435	0.0161587311501199	APOA1	1
GO:2000516	BP	GO:2000516	positive regulation of CD4-positive, alpha-beta T cell activation	1/8	39/18722	0.0165469604050253	0.0445073362701435	0.0161587311501199	IFNG	1
GO:0045429	BP	GO:0045429	positive regulation of nitric oxide biosynthetic process	1/8	40/18722	0.016968071806661	0.0453667309082285	0.016470740991023	IFNG	1
GO:0070266	BP	GO:0070266	necroptotic process	1/8	40/18722	0.016968071806661	0.0453667309082285	0.016470740991023	CASP8	1
GO:0042110	BP	GO:0042110	T cell activation	2/8	487/18722	0.0170407982563472	0.0454251726654271	0.0164919587209896	IFNG/CASP8	2
GO:0009896	BP	GO:0009896	positive regulation of catabolic process	2/8	492/18722	0.0173741836367289	0.0455378290353989	0.0165328594835892	IFNG/APOA1	2
GO:0032735	BP	GO:0032735	positive regulation of interleukin-12 production	1/8	41/18722	0.0173890254211322	0.0455378290353989	0.0165328594835892	IFNG	1
GO:0042307	BP	GO:0042307	positive regulation of protein import into nucleus	1/8	41/18722	0.0173890254211322	0.0455378290353989	0.0165328594835892	IFNG	1
GO:0050892	BP	GO:0050892	intestinal absorption	1/8	41/18722	0.0173890254211322	0.0455378290353989	0.0165328594835892	APOA1	1
GO:1900026	BP	GO:1900026	positive regulation of substrate adhesion-dependent cell spreading	1/8	41/18722	0.0173890254211322	0.0455378290353989	0.0165328594835892	APOA1	1
GO:1904407	BP	GO:1904407	positive regulation of nitric oxide metabolic process	1/8	41/18722	0.0173890254211322	0.0455378290353989	0.0165328594835892	IFNG	1
GO:0010939	BP	GO:0010939	regulation of necrotic cell death	1/8	42/18722	0.0178098212991166	0.0458333441501761	0.0166401485215468	CASP8	1
GO:0032689	BP	GO:0032689	negative regulation of interferon-gamma production	1/8	42/18722	0.0178098212991166	0.0458333441501761	0.0166401485215468	DDIT3	1
GO:0032691	BP	GO:0032691	negative regulation of interleukin-1 beta production	1/8	42/18722	0.0178098212991166	0.0458333441501761	0.0166401485215468	APOA1	1
GO:0033574	BP	GO:0033574	response to testosterone	1/8	42/18722	0.0178098212991166	0.0458333441501761	0.0166401485215468	CBL	1
GO:0055090	BP	GO:0055090	acylglycerol homeostasis	1/8	42/18722	0.0178098212991166	0.0458333441501761	0.0166401485215468	APOA1	1
GO:0070328	BP	GO:0070328	triglyceride homeostasis	1/8	42/18722	0.0178098212991166	0.0458333441501761	0.0166401485215468	APOA1	1
GO:0006509	BP	GO:0006509	membrane protein ectodomain proteolysis	1/8	43/18722	0.0182304594912797	0.0462494327435021	0.0167912126893365	IFNG	1
GO:0014002	BP	GO:0014002	astrocyte development	1/8	43/18722	0.0182304594912797	0.0462494327435021	0.0167912126893365	IFNG	1
GO:0045981	BP	GO:0045981	positive regulation of nucleotide metabolic process	1/8	43/18722	0.0182304594912797	0.0462494327435021	0.0167912126893365	IFNG	1
GO:1900544	BP	GO:1900544	positive regulation of purine nucleotide metabolic process	1/8	43/18722	0.0182304594912797	0.0462494327435021	0.0167912126893365	IFNG	1
GO:1904591	BP	GO:1904591	positive regulation of protein import	1/8	43/18722	0.0182304594912797	0.0462494327435021	0.0167912126893365	IFNG	1
GO:0006775	BP	GO:0006775	fat-soluble vitamin metabolic process	1/8	44/18722	0.0186509400482725	0.0467845209637847	0.0169854805880187	IFNG	1
GO:0044058	BP	GO:0044058	regulation of digestive system process	1/8	44/18722	0.0186509400482725	0.0467845209637847	0.0169854805880187	APOA1	1
GO:0060711	BP	GO:0060711	labyrinthine layer development	1/8	44/18722	0.0186509400482725	0.0467845209637847	0.0169854805880187	CASP8	1
GO:0150076	BP	GO:0150076	neuroinflammatory response	1/8	44/18722	0.0186509400482725	0.0467845209637847	0.0169854805880187	IFNG	1
GO:0006110	BP	GO:0006110	regulation of glycolytic process	1/8	45/18722	0.019071263020733	0.0473073274375405	0.017175289504052	IFNG	1
GO:0051180	BP	GO:0051180	vitamin transport	1/8	45/18722	0.019071263020733	0.0473073274375405	0.017175289504052	APOA1	1
GO:0071364	BP	GO:0071364	cellular response to epidermal growth factor stimulus	1/8	45/18722	0.019071263020733	0.0473073274375405	0.017175289504052	CBL	1
GO:2000273	BP	GO:2000273	positive regulation of signaling receptor activity	1/8	45/18722	0.019071263020733	0.0473073274375405	0.017175289504052	IFNG	1
GO:0006984	BP	GO:0006984	ER-nucleus signaling pathway	1/8	46/18722	0.0194914284592848	0.0479499879177446	0.017408612340031	DDIT3	1
GO:0050919	BP	GO:0050919	negative chemotaxis	1/8	46/18722	0.0194914284592848	0.0479499879177446	0.017408612340031	APOA1	1
GO:0071827	BP	GO:0071827	plasma lipoprotein particle organization	1/8	46/18722	0.0194914284592848	0.0479499879177446	0.017408612340031	APOA1	1
GO:0001774	BP	GO:0001774	microglial cell activation	1/8	47/18722	0.019911436414539	0.0484493534555403	0.0175899108437631	IFNG	1
GO:0043618	BP	GO:0043618	regulation of transcription from RNA polymerase II promoter in response to stress	1/8	47/18722	0.019911436414539	0.0484493534555403	0.0175899108437631	DDIT3	1
GO:0097300	BP	GO:0097300	programmed necrotic cell death	1/8	47/18722	0.019911436414539	0.0484493534555403	0.0175899108437631	CASP8	1
GO:0120163	BP	GO:0120163	negative regulation of cold-induced thermogenesis	1/8	47/18722	0.019911436414539	0.0484493534555403	0.0175899108437631	DDIT3	1
GO:0043303	BP	GO:0043303	mast cell degranulation	1/8	48/18722	0.0203312869370921	0.0486751722113223	0.0176718960819087	CBL	1
GO:0090199	BP	GO:0090199	regulation of release of cytochrome c from mitochondria	1/8	48/18722	0.0203312869370921	0.0486751722113223	0.0176718960819087	TNFSF10	1
GO:0090311	BP	GO:0090311	regulation of protein deacetylation	1/8	48/18722	0.0203312869370921	0.0486751722113223	0.0176718960819087	IFNG	1
GO:0120009	BP	GO:0120009	intermembrane lipid transfer	1/8	48/18722	0.0203312869370921	0.0486751722113223	0.0176718960819087	APOA1	1
GO:1902003	BP	GO:1902003	regulation of amyloid-beta formation	1/8	48/18722	0.0203312869370921	0.0486751722113223	0.0176718960819087	IFNG	1
GO:2001238	BP	GO:2001238	positive regulation of extrinsic apoptotic signaling pathway	1/8	48/18722	0.0203312869370921	0.0486751722113223	0.0176718960819087	TNFSF10	1
GO:0002279	BP	GO:0002279	mast cell activation involved in immune response	1/8	49/18722	0.0207509800775284	0.0487648031821918	0.017704437296063	CBL	1
GO:0009409	BP	GO:0009409	response to cold	1/8	49/18722	0.0207509800775284	0.0487648031821918	0.017704437296063	CASP8	1
GO:0030857	BP	GO:0030857	negative regulation of epithelial cell differentiation	1/8	49/18722	0.0207509800775284	0.0487648031821918	0.017704437296063	IFNG	1
GO:0032692	BP	GO:0032692	negative regulation of interleukin-1 production	1/8	49/18722	0.0207509800775284	0.0487648031821918	0.017704437296063	APOA1	1
GO:0042304	BP	GO:0042304	regulation of fatty acid biosynthetic process	1/8	49/18722	0.0207509800775284	0.0487648031821918	0.017704437296063	APOA1	1
GO:0043457	BP	GO:0043457	regulation of cellular respiration	1/8	49/18722	0.0207509800775284	0.0487648031821918	0.017704437296063	IFNG	1
GO:0070849	BP	GO:0070849	response to epidermal growth factor	1/8	49/18722	0.0207509800775284	0.0487648031821918	0.017704437296063	CBL	1
GO:0002448	BP	GO:0002448	mast cell mediated immunity	1/8	50/18722	0.0211705158864169	0.0493610200693742	0.0179208984279687	CBL	1
GO:0046638	BP	GO:0046638	positive regulation of alpha-beta T cell differentiation	1/8	50/18722	0.0211705158864169	0.0493610200693742	0.0179208984279687	IFNG	1
GO:0071825	BP	GO:0071825	protein-lipid complex subunit organization	1/8	50/18722	0.0211705158864169	0.0493610200693742	0.0179208984279687	APOA1	1
GO:0009948	BP	GO:0009948	anterior/posterior axis specification	1/8	51/18722	0.0215898944143151	0.0496901435875861	0.0180403892555862	DDIT3	1
GO:0010874	BP	GO:0010874	regulation of cholesterol efflux	1/8	51/18722	0.0215898944143151	0.0496901435875861	0.0180403892555862	APOA1	1
GO:0043124	BP	GO:0043124	negative regulation of I-kappaB kinase/NF-kappaB signaling	1/8	51/18722	0.0215898944143151	0.0496901435875861	0.0180403892555862	CASP8	1
GO:0043370	BP	GO:0043370	regulation of CD4-positive, alpha-beta T cell differentiation	1/8	51/18722	0.0215898944143151	0.0496901435875861	0.0180403892555862	IFNG	1
GO:0045661	BP	GO:0045661	regulation of myoblast differentiation	1/8	51/18722	0.0215898944143151	0.0496901435875861	0.0180403892555862	DDIT3	1
GO:0036488	CC	GO:0036488	CHOP-C/EBP complex	1/8	2/19549	0.000818309645342574	0.0141840338526046	0.00631677620966198	DDIT3	1
GO:1990617	CC	GO:1990617	CHOP-ATF4 complex	1/8	2/19549	0.000818309645342574	0.0141840338526046	0.00631677620966198	DDIT3	1
GO:1990622	CC	GO:1990622	CHOP-ATF3 complex	1/8	2/19549	0.000818309645342574	0.0141840338526046	0.00631677620966198	DDIT3	1
GO:0034365	CC	GO:0034365	discoidal high-density lipoprotein particle	1/8	3/19549	0.00122724470048352	0.0156629987216231	0.00697542453189695	APOA1	1
GO:0072562	CC	GO:0072562	blood microparticle	2/8	146/19549	0.00150605756938684	0.0156629987216231	0.00697542453189695	CP/APOA1	2
GO:0034363	CC	GO:0034363	intermediate-density lipoprotein particle	1/8	5/19549	0.00204467550055321	0.0159456136800157	0.0071012854445414	APOA1	1
GO:0031265	CC	GO:0031265	CD95 death-inducing signaling complex	1/8	6/19549	0.00245317133538703	0.0159456136800157	0.0071012854445414	CASP8	1
GO:0097342	CC	GO:0097342	ripoptosome	1/8	6/19549	0.00245317133538703	0.0159456136800157	0.0071012854445414	CASP8	1
GO:0034366	CC	GO:0034366	spherical high-density lipoprotein particle	1/8	8/19549	0.00326972409933024	0.0173858743773005	0.00774269709110548	APOA1	1
GO:0016600	CC	GO:0016600	flotillin complex	1/8	9/19549	0.0036777811182751	0.0173858743773005	0.00774269709110548	CBL	1
GO:0031264	CC	GO:0031264	death-inducing signaling complex	1/8	9/19549	0.0036777811182751	0.0173858743773005	0.00774269709110548	CASP8	1
GO:0071564	CC	GO:0071564	npBAF complex	1/8	12/19549	0.00490107526178019	0.0197174633367449	0.00878105654672848	SMARCA2	1
GO:0034362	CC	GO:0034362	low-density lipoprotein particle	1/8	13/19549	0.00530854782143131	0.0197174633367449	0.00878105654672848	APOA1	1
GO:0042627	CC	GO:0042627	chylomicron	1/8	13/19549	0.00530854782143131	0.0197174633367449	0.00878105654672848	APOA1	1
GO:0071565	CC	GO:0071565	nBAF complex	1/8	15/19549	0.00612305497760479	0.0201977166238253	0.00899493452882909	SMARCA2	1
GO:0005788	CC	GO:0005788	endoplasmic reticulum lumen	2/8	313/19549	0.00671327630353528	0.0201977166238253	0.00899493452882909	CP/APOA1	2
GO:0045121	CC	GO:0045121	membrane raft	2/8	335/19549	0.00765708942019149	0.0201977166238253	0.00899493452882909	CBL/CASP8	2
GO:0098857	CC	GO:0098857	membrane microdomain	2/8	335/19549	0.00765708942019149	0.0201977166238253	0.00899493452882909	CBL/CASP8	2
GO:0016514	CC	GO:0016514	SWI/SNF complex	1/8	19/19549	0.00775031869264819	0.0201977166238253	0.00899493452882909	SMARCA2	1
GO:0034361	CC	GO:0034361	very-low-density lipoprotein particle	1/8	20/19549	0.00815677017500638	0.0201977166238253	0.00899493452882909	APOA1	1
GO:0034385	CC	GO:0034385	triglyceride-rich plasma lipoprotein particle	1/8	20/19549	0.00815677017500638	0.0201977166238253	0.00899493452882909	APOA1	1
GO:0071682	CC	GO:0071682	endocytic vesicle lumen	1/8	23/19549	0.00937525066715461	0.0221596833950927	0.00986868491279433	APOA1	1
GO:0034364	CC	GO:0034364	high-density lipoprotein particle	1/8	27/19549	0.0109978537655967	0.0248647128613491	0.011073353905864	APOA1	1
GO:0034358	CC	GO:0034358	plasma lipoprotein particle	1/8	36/19549	0.0146402106011163	0.0304516380503219	0.0135614582410341	APOA1	1
GO:1990777	CC	GO:1990777	lipoprotein particle	1/8	36/19549	0.0146402106011163	0.0304516380503219	0.0135614582410341	APOA1	1
GO:0032994	CC	GO:0032994	protein-lipid complex	1/8	39/19549	0.0158517184052784	0.0317034368105569	0.0141189394702885	APOA1	1
GO:0005164	MF	GO:0005164	tumor necrosis factor receptor binding	2/8	31/18367	7.67086239463061e-05	0.00547510596982059	0.00183068558743227	TNFSF10/CASP8	2
GO:0005126	MF	GO:0005126	cytokine receptor binding	3/8	271/18367	0.000168408723114878	0.00547510596982059	0.00183068558743227	TNFSF10/IFNG/CASP8	3
GO:0032813	MF	GO:0032813	tumor necrosis factor receptor superfamily binding	2/8	49/18367	0.000193239034228962	0.00547510596982059	0.00183068558743227	TNFSF10/CASP8	2
GO:0005133	MF	GO:0005133	interferon-gamma receptor binding	1/8	1/18367	0.000435563782871462	0.00925573038601857	0.00309479529934986	IFNG	1
GO:0048018	MF	GO:0048018	receptor ligand activity	3/8	487/18367	0.000939317656982234	0.013948193022487	0.00466379209420619	TNFSF10/IFNG/APOA1	3
GO:0030546	MF	GO:0030546	signaling receptor activator activity	3/8	495/18367	0.000984837662886551	0.013948193022487	0.00466379209420619	TNFSF10/IFNG/APOA1	3
GO:0070653	MF	GO:0070653	high-density lipoprotein particle receptor binding	1/8	3/18367	0.00130619337173721	0.013948193022487	0.00466379209420619	APOA1	1
GO:0140678	MF	GO:0140678	molecular function inhibitor activity	2/8	128/18367	0.00131277110799878	0.013948193022487	0.00466379209420619	APOA1/DDIT3	2
GO:0034191	MF	GO:0034191	apolipoprotein A-I receptor binding	1/8	4/18367	0.00174125928619095	0.0147950638816687	0.00494695634433506	APOA1	1
GO:0035877	MF	GO:0035877	death effector domain binding	1/8	4/18367	0.00174125928619095	0.0147950638816687	0.00494695634433506	CASP8	1
GO:0045569	MF	GO:0045569	TRAIL binding	1/8	5/18367	0.0021761593529398	0.0147950638816687	0.00494695634433506	TNFSF10	1
GO:0004322	MF	GO:0004322	ferroxidase activity	1/8	6/18367	0.00261089362617684	0.0147950638816687	0.00494695634433506	CP	1
GO:0016724	MF	GO:0016724	oxidoreductase activity, acting on metal ions, oxygen as acceptor	1/8	6/18367	0.00261089362617684	0.0147950638816687	0.00494695634433506	CP	1
GO:0034190	MF	GO:0034190	apolipoprotein receptor binding	1/8	6/18367	0.00261089362617684	0.0147950638816687	0.00494695634433506	APOA1	1
GO:0060228	MF	GO:0060228	phosphatidylcholine-sterol O-acyltransferase activator activity	1/8	6/18367	0.00261089362617684	0.0147950638816687	0.00494695634433506	APOA1	1
GO:0008140	MF	GO:0008140	cAMP response element binding protein binding	1/8	9/18367	0.003914102226521	0.0184797389362025	0.00617898391674882	DDIT3	1
GO:0097200	MF	GO:0097200	cysteine-type endopeptidase activity involved in execution phase of apoptosis	1/8	9/18367	0.003914102226521	0.0184797389362025	0.00617898391674882	CASP8	1
GO:0005125	MF	GO:0005125	cytokine activity	2/8	235/18367	0.00433822892305144	0.0184797389362025	0.00617898391674882	TNFSF10/IFNG	2
GO:0036312	MF	GO:0036312	phosphatidylinositol 3-kinase regulatory subunit binding	1/8	10/18367	0.00434817386734176	0.0184797389362025	0.00617898391674882	CBL	1
GO:0097199	MF	GO:0097199	cysteine-type endopeptidase activity involved in apoptotic signaling pathway	1/8	10/18367	0.00434817386734176	0.0184797389362025	0.00617898391674882	CASP8	1
GO:0043522	MF	GO:0043522	leucine zipper domain binding	1/8	11/18367	0.00478207998539293	0.0193560380361142	0.00647198795015584	DDIT3	1
GO:0008035	MF	GO:0008035	high-density lipoprotein particle binding	1/8	13/18367	0.00564939586958746	0.0218272113143152	0.00729826260664409	APOA1	1
GO:0097153	MF	GO:0097153	cysteine-type endopeptidase activity involved in apoptotic process	1/8	15/18367	0.00651605031176117	0.0240810554999869	0.00805186995046002	CASP8	1
GO:0016722	MF	GO:0016722	oxidoreductase activity, acting on metal ions	1/8	17/18367	0.00738204374433571	0.0250989487307414	0.00839221815145533	CP	1
GO:0030275	MF	GO:0030275	LRR domain binding	1/8	17/18367	0.00738204374433571	0.0250989487307414	0.00839221815145533	DDIT3	1
GO:0055102	MF	GO:0055102	lipase inhibitor activity	1/8	18/18367	0.00781479271709029	0.0255483608058721	0.00854248596605011	APOA1	1
GO:0005123	MF	GO:0005123	death receptor binding	1/8	21/18367	0.00911204930919218	0.0276615782600477	0.00924907260707477	CASP8	1
GO:0140416	MF	GO:0140416	transcription regulator inhibitor activity	1/8	21/18367	0.00911204930919218	0.0276615782600477	0.00924907260707477	DDIT3	1
GO:0120020	MF	GO:0120020	cholesterol transfer activity	1/8	22/18367	0.00954413824441114	0.0279741983025844	0.00935360190922326	APOA1	1
GO:0120015	MF	GO:0120015	sterol transfer activity	1/8	23/18367	0.00997606230513826	0.0282655098645584	0.00945100639434151	APOA1	1
GO:0045499	MF	GO:0045499	chemorepellent activity	1/8	27/18367	0.0117021108814634	0.0312522111260604	0.0104496557325527	APOA1	1
GO:0046875	MF	GO:0046875	ephrin receptor binding	1/8	28/18367	0.0121332113783529	0.0312522111260604	0.0104496557325527	CBL	1
GO:0070325	MF	GO:0070325	lipoprotein particle receptor binding	1/8	28/18367	0.0121332113783529	0.0312522111260604	0.0104496557325527	APOA1	1
GO:0031210	MF	GO:0031210	phosphatidylcholine binding	1/8	31/18367	0.0134255257774837	0.0316991580857254	0.0105990992980134	APOA1	1
GO:0071813	MF	GO:0071813	lipoprotein particle binding	1/8	31/18367	0.0134255257774837	0.0316991580857254	0.0105990992980134	APOA1	1
GO:0071814	MF	GO:0071814	protein-lipid complex binding	1/8	31/18367	0.0134255257774837	0.0316991580857254	0.0105990992980134	APOA1	1
GO:0140658	MF	GO:0140658	ATP-dependent chromatin remodeler activity	1/8	32/18367	0.0138559683927638	0.0318312787401331	0.0106432758635739	SMARCA2	1
GO:0005154	MF	GO:0005154	epidermal growth factor receptor binding	1/8	33/18367	0.0142862466721672	0.0319560780824792	0.0106850044362469	CBL	1
GO:0043548	MF	GO:0043548	phosphatidylinositol 3-kinase binding	1/8	34/18367	0.0147163606694737	0.0320741194078273	0.0107244733623695	CBL	1
GO:0015248	MF	GO:0015248	sterol transporter activity	1/8	36/18367	0.0155760960328476	0.0330992040698011	0.0110672261286022	APOA1	1
GO:0050997	MF	GO:0050997	quaternary ammonium group binding	1/8	39/18367	0.0168644683058591	0.0349629220975127	0.0116903888127906	APOA1	1
GO:0001784	MF	GO:0001784	phosphotyrosine residue binding	1/8	44/18367	0.0190084769485082	0.0384695366815046	0.0128628791380882	CBL	1
GO:0120013	MF	GO:0120013	lipid transfer activity	1/8	48/18367	0.0207207370939443	0.0409595965810527	0.0136954688258628	APOA1	1
GO:0015485	MF	GO:0015485	cholesterol binding	1/8	50/18367	0.0215758860895011	0.0416806890365363	0.0139365771391514	APOA1	1
GO:0045309	MF	GO:0045309	protein phosphorylated amino acid binding	1/8	56/18367	0.0241374139065782	0.0455928929346477	0.0152446824673125	CBL	1
GO:0032934	MF	GO:0032934	sterol binding	1/8	60/18367	0.0258418374211695	0.0475051184379516	0.015884064369346	APOA1	1
GO:0005507	MF	GO:0005507	copper ion binding	1/8	61/18367	0.0262675360774556	0.0475051184379516	0.015884064369346	CP	1
