# Supplementary material for: Exploration of key genes associated with oxidative stress in polycystic ovary syndrome and experimental validation
Source: Front Med (Lausanne). 2025 Feb 27;12:1493771. doi: 10.3389/fmed.2025.1493771 (PMC11904916; doi:10.3389/fmed.2025.1493771)
Supplement: Supplementary file 3 [file Table_3.xls]

## Sheet: APOA1.kegggsea
ID	Description	setSize	enrichmentScore	NES	pvalue	p.adjust	qvalues	rank	leading_edge	core_enrichment
hsa03010	Ribosome	98	0.599346	3.02481	1e-10	1.11e-08	6.94737e-09	4352	tags=80%, list=31%, signal=55%	6147/23521/51373/64963/6124/6210/6171/10573/6187/51081/6193/79590/6161/6160/6144/63931/3921/6201/6224/4736/6203/6142/11224/6123/6122/9045/6235/6231/6176/6135/64965/64981/29093/6129/6234/64928/6208/6134/6189/6165/7311/6181/6232/65003/64979/63875/9553/51116/6170/6139/55168/6168/6138/6166/6230/6205/6229/6223/65005/6207/6137/51073/6130/6157/6202/6128/28998/6218/6169/51263/2197/6188/6222/11222/6164/51…
hsa04145	Phagosome	119	-0.493087	-2.44031	1e-10	1.11e-08	6.94737e-09	3239	tags=51%, list=23%, signal=40%	3689/55176/4689/71/535/245972/3916/4688/1536/948/2214/527/1783/10332/8417/8685/7280/1520/3673/534/5879/84617/51807/3119/2212/5878/4353/3133/10382/155066/653361/7097/3109/718/821/2204/3693/7057/2213/9114/523/3678/3105/64581/51606/7099/6891/929/4481/30835/81035/1778/50617/3108/7037/5869/3684/3115/3117/4973/51143
hsa05152	Tuberculosis	134	-0.485787	-2.45386	1e-10	1.11e-08	6.94737e-09	3539	tags=51%, list=25%, signal=39%	2033/3606/6714/1387/387/3689/51561/8915/3654/535/245972/64170/3916/820/2214/527/10332/64127/4046/207/51135/3458/5970/843/1520/91860/4261/3119/2212/5878/4615/6300/801/5601/3656/7097/3109/718/2213/9114/7421/7189/64581/51606/7099/10892/8772/3586/26253/4790/929/972/3716/1263/30835/581/317/50617/1385/5894/1432/3108/818/5869/5534/3684/3115/3117/2207
hsa04142	Lysosome	112	-0.492295	-2.41328	2.04306e-10	1.70085e-08	1.06454e-08	3725	tags=53%, list=27%, signal=39%	1508/4074/10577/1213/4891/4758/2548/6448/535/245972/27074/1211/3916/23312/4126/8905/527/9516/1510/9583/2517/768239/285362/1520/2519/2720/2588/3482/3425/26985/2760/6556/427/4125/23457/26088/5660/2799/4864/1497/23062/968/9114/23431/22901/51606/3423/26503/57192/162/1657/1512/8907/4668/50617/411/54/5641/1522
hsa05162	Measles	111	-0.461384	-2.25863	3.27534e-08	2.18138e-06	1.3653e-06	3401	tags=51%, list=24%, signal=39%	3718/3551/917/4792/3654/3305/5610/9641/915/1459/4478/7297/4793/64135/10332/207/4179/51135/5970/1460/355/4615/51284/9367/5601/2353/7097/103/8667/9134/2213/1021/7128/6504/7189/7099/4940/8772/1027/4600/440275/4790/598/23586/4938/3716/30835/4939/581/6776/317/27102/23118/7187/595/4599/6774
hsa04380	Osteoclast differentiation	102	-0.468736	-2.26822	7.81676e-08	4.3383e-06	2.71529e-06	2455	tags=42%, list=18%, signal=35%	4688/2214/7297/11027/207/3458/5970/5971/6688/3937/5879/10859/11024/7305/2212/54209/6300/79168/11025/5601/2353/653361/2213/7048/7189/2885/4790/2354/3716/695/2355/9846/1385/1432/54/1436/29760/5534/23118/8061/5604/10990/11006
hsa04621	NOD-like receptor signaling pathway	145	-0.412799	-2.09927	1.22274e-07	5.81674e-06	3.64063e-06	4429	tags=59%, list=32%, signal=40%	6772/3665/1669/8517/5586/91662/11035/5330/114769/5580/8767/331/3725/3454/7416/596/5595/1508/4671/837/3606/3326/55894/3551/387/4792/29108/115362/8737/5585/51393/834/24145/9641/64170/9474/7188/820/2633/1536/388646/22861/7297/3709/4793/64127/115361/152138/51135/5970/5027/22900/10392/4615/6300/7531/55054/4210/5601/23710/58484/838/6041/7128/329/7189/7099/4940/2634/8772/2919/84674/114548/2920/4790/2921…
hsa05133	Pertussis	63	-0.542168	-2.40454	1.48271e-07	6.17178e-06	3.86285e-06	3341	tags=57%, list=24%, signal=44%	387/3689/51561/29108/3654/834/840/51135/6372/725/5970/91860/10392/4615/2773/6300/801/5601/2353/718/717/3678/7189/7099/3586/3394/114548/4790/2771/722/929/713/712/1432/3684/714
hsa05169	Epstein-Barr virus infection	161	-0.403186	-2.08565	2.0636e-07	7.63531e-06	4.77886e-06	3401	tags=43%, list=24%, signal=33%	3718/3551/917/3516/5708/4792/3654/5610/8737/2208/9641/915/7188/6892/958/7297/4793/207/51135/5970/5971/3280/5704/5879/355/3119/4615/953/6300/4193/79685/3133/5601/7097/3109/965/5606/9134/1647/1021/7128/3383/4616/3105/7189/4940/8772/6891/960/1027/4790/23586/4938/3716/695/4939/581/317/51426/1432/3108/29760/23118/7187/10018/595/6774/3115/3627/3117
hsa04640	Hematopoietic cell lineage	82	-0.48879	-2.26707	2.30531e-07	7.66351e-06	4.79651e-06	3357	tags=56%, list=24%, signal=43%	3111/925/4254/945/3575/917/1435/951/2208/3581/1604/915/931/966/948/2322/3673/3566/3815/3119/2993/910/911/3109/3678/933/3570/3574/960/952/4311/914/929/2811/7850/1438/3108/7037/290/1436/1441/3684/920/3115/3117/913
hsa05140	Leishmaniasis	60	-0.536348	-2.33706	2.59526e-07	7.66351e-06	4.79651e-06	3239	tags=55%, list=23%, signal=42%	3689/4689/4792/3654/4688/1536/2214/4793/51135/3458/5970/3119/2212/4615/5777/6300/2353/653361/7097/3109/718/7189/7099/3586/4790/3716/1432/3108/3684/23118/3115/65108/3117
hsa05164	Influenza A	123	-0.434309	-2.16686	2.76162e-07	7.66351e-06	4.79651e-06	3922	tags=52%, list=28%, signal=38%	3454/7416/3111/5595/291/2033/3606/1387/3551/71/4792/29108/5610/834/3841/5371/9641/7297/9230/4793/64135/207/51135/9407/3458/5970/10241/7706/355/4261/3119/4615/8795/51284/3109/103/6041/1021/3383/10482/7099/4940/8772/4600/8743/114548/4790/8106/23586/4938/3716/6347/11100/4939/581/317/5894/3108/7187/5604/4599/3115/3627/3117
hsa05131	Shigellosis	182	-0.374395	-1.96716	6.80509e-07	1.74315e-05	1.09102e-05	3921	tags=47%, list=28%, signal=34%	7416/3098/5336/596/5595/4671/10093/10325/837/10398/3606/6714/472/3551/387/58498/71/826/4792/6093/8915/29108/8737/7307/834/7323/9474/7188/10097/64121/10095/3611/25851/3709/4793/58528/5335/9844/207/5970/7335/5216/63916/10241/5879/23048/9564/9267/10392/4615/5481/5829/3059/6300/57521/9181/4193/55054/8678/375/87/5601/58484/718/1729/3678/30849/7189/89869/7099/10892/960/7321/114548/4790/598/10318/7322/5…
hsa04662	B cell receptor signaling pathway	70	-0.503916	-2.2813	7.91306e-07	1.88218e-05	1.17803e-05	2614	tags=44%, list=19%, signal=36%	973/4775/4793/11027/207/27071/5970/7409/5879/10859/11024/5777/10451/84433/79168/11025/2353/2213/933/10892/6654/2885/4790/695/25780/5894/29760/5534/5604/10990/11006
hsa04064	NF-kappa B signaling pathway	83	-0.458309	-2.13599	8.30611e-06	0.000174943	0.000109495	3141	tags=52%, list=23%, signal=40%	10913/4792/8915/3654/8737/7188/1459/4050/958/6357/27040/597/6351/5335/51135/5970/5971/4055/1460/7706/4615/84433/142/1647/7128/3383/329/4616/7189/7099/10892/2919/2920/4790/2921/598/23586/929/695/29760/23118/7187/5328
hsa05417	Lipid and atherosclerosis	173	-0.359394	-1.86738	8.40566e-06	0.000174943	0.000109495	3531	tags=41%, list=25%, signal=31%	5608/3606/6714/3326/3551/387/7410/6257/1573/4689/4792/29108/3654/3305/834/9641/2081/25833/840/4688/958/1536/4775/948/1555/5335/207/51135/5970/7409/5879/355/6348/91860/4615/8795/6300/801/10451/5601/2353/5170/653361/7097/5606/3383/7189/7099/2919/5906/8743/114548/2920/4790/4318/2921/598/929/6347/581/317/6648/6256/1432/818/4780/5534/23118/7187/6774/4973
hsa05135	Yersinia infection	120	-0.398178	-1.96786	1.41612e-05	0.000277393	0.000173617	3624	tags=45%, list=26%, signal=34%	10093/5608/3606/6714/3551/387/7410/7454/71/4792/6093/29108/3654/5585/834/8394/10097/10095/4775/27040/23396/5335/9844/207/51135/5970/7409/63916/3937/5879/9564/2212/4615/5829/7456/6300/10451/4210/5601/2353/58484/5606/3678/7189/7099/3586/9815/114548/4790/6347/1432/23118/5604/920
hsa05167	Kaposi sarcoma-associated herpesvirus infection	151	-0.372345	-1.90185	1.59361e-05	0.000284449	0.000178033	2467	tags=32%, list=18%, signal=27%	4775/7297/3709/1232/5335/207/1234/5970/5879/355/91860/83439/2782/6300/801/9261/3133/8678/5601/2353/5294/718/57580/1021/64422/3055/3383/7422/131450/3105/23533/8772/2919/2920/4790/2921/3716/581/1385/5894/1432/5534/7187/595/5604/6774/54331/6934/5155
hsa05323	Rheumatoid arthritis	70	-0.467119	-2.11472	1.62298e-05	0.000284449	0.000178033	3276	tags=47%, list=24%, signal=36%	1435/3689/51561/535/245972/4050/527/6372/3458/534/6348/3119/155066/2353/7097/3109/9114/523/3383/7422/51606/7099/2919/2920/2921/1493/6347/50617/3108/54/3115/3117/8741
hsa05221	Acute myeloid leukemia	61	-0.467339	-2.04776	1.99558e-05	0.000327505	0.000204982	2244	tags=38%, list=16%, signal=32%	597/2322/207/5914/5970/6688/3815/83439/4353/861/8864/6654/2885/4790/929/6776/5894/1436/3684/595/5604/6774/6934
hsa04062	Chemokine signaling pathway	164	-0.354819	-1.83693	2.10032e-05	0.000327505	0.000204982	3467	tags=40%, list=25%, signal=30%	6714/3718/3551/387/107/7410/7454/6373/4792/6093/409/111/6357/6361/6368/4793/58191/6351/1232/5335/6360/9844/7852/207/1234/6372/5970/7409/2268/5879/9564/6348/2782/6355/2773/5829/6362/10451/653361/5294/113/57580/3055/3577/23533/1794/6654/2919/2885/5906/2920/4790/2921/2771/6354/408/6347/5894/5604/6774/3627/54331/2870/4283/5058
hsa04936	Alcoholic liver disease	115	-0.394776	-1.943	2.1637e-05	0.000327505	0.000204982	3176	tags=43%, list=23%, signal=34%	31/51422/4792/3654/5571/8737/23411/9641/51094/130/1374/223/23175/10645/207/51135/8310/5970/355/83439/4615/53632/6300/2194/9663/217/5601/718/23417/5606/717/7189/7099/8772/2919/2920/4790/2921/929/728/713/712/1432/23118/7187/595/714/23765/6934/127
hsa04625	C-type lectin receptor signaling pathway	92	-0.411657	-1.95302	3.39329e-05	0.000491289	0.000307492	3862	tags=51%, list=28%, signal=37%	4773/5290/5580/3725/93978/5336/5595/868/6714/3551/387/51561/4792/8915/29108/22800/834/9641/64170/1960/4775/6361/3709/10332/4046/207/5970/5971/91860/6300/801/4193/9261/5601/64581/10892/3586/26253/114548/4790/1263/30835/5894/1432/5534/5058/2207
hsa05145	Toxoplasmosis	90	-0.421463	-1.99812	3.60762e-05	0.000500557	0.000313293	2571	tags=39%, list=18%, signal=32%	958/7297/4793/207/1234/51135/3458/5970/4261/3119/4615/2773/6300/5601/5170/5294/7097/3109/5606/329/23533/7189/7099/3586/4790/2771/598/3716/1432/3108/23118/6774/3115/3117/345611
hsa05132	Salmonella infection	208	-0.325329	-1.74723	3.93554e-05	0.000524215	0.0003281	3707	tags=41%, list=27%, signal=31%	2316/4074/4671/10093/837/10398/5608/11258/3606/3326/3551/387/23191/58498/71/4792/64837/29108/3654/8737/5585/834/840/3831/10097/23207/1639/10095/1783/9844/7280/207/51135/29109/5970/5216/63916/5879/147700/84617/51807/9267/83439/5878/10392/4615/8795/6300/197259/9648/27072/9367/10382/10121/140735/375/5601/2353/5294/7097/58484/5606/838/329/7189/7099/51429/3071/8772/8743/114548/4790/60412/929/581/1778/…
hsa04613	Neutrophil extracellular trap formation	94	-0.401989	-1.91806	4.72942e-05	0.000605729	0.000379119	4379	tags=53%, list=31%, signal=37%	5330/5582/5290/83933/3683/2243/7416/5336/5595/291/837/6714/2357/3689/4689/71/9734/834/9759/4688/820/1536/2214/10013/5335/1184/207/5970/5879/27180/2212/366/6300/4353/51284/653361/7097/718/8841/64581/7099/4790/23569/728/2811/5894/1432/3684/5604/10533
hsa05142	Chagas disease	84	-0.418834	-1.96174	7.03474e-05	0.000867618	0.000543033	2058	tags=35%, list=15%, signal=30%	207/51135/3458/5970/355/6348/4615/2773/6300/2774/2769/5601/2353/7097/718/7048/7189/7099/8772/3586/4790/2771/6347/713/712/1432/1636/714/2778
hsa04061	Viral protein interaction with cytokine and cytokine receptor	76	-0.424046	-1.95908	7.53201e-05	0.000895771	0.000560654	3508	tags=49%, list=25%, signal=37%	8807/3606/8794/1435/6373/29949/6357/6361/6368/6351/1232/6360/146433/7852/1234/6372/4055/6348/53833/6355/8795/6362/8809/8764/3577/7133/3570/3586/2919/8743/2920/2921/6354/6347/1436/3627/4283
hsa05235	PD-L1 expression and PD-1 checkpoint pathway in cancer	77	-0.422058	-1.94901	8.37057e-05	0.000961172	0.000601587	3561	tags=47%, list=26%, signal=35%	10125/5608/3551/917/4792/915/29126/1459/4775/27040/4793/5335/207/5133/3458/5970/1460/4615/5777/6300/2353/4215/7097/5606/7189/7099/4790/3716/5894/10538/27436/1432/5534/5604/6774/920
hsa04612	Antigen processing and presentation	49	-0.500542	-2.09966	0.000104005	0.00115446	0.000722564	4704	tags=65%, list=34%, signal=43%	3821/3134/3118/3312/6890/5994/4802/3310/3111/925/1508/3326/3305/3811/6892/3458/1520/4261/3119/3133/3109/10197/821/3105/6891/972/1385/3108/5641/920/3115/3117
hsa04659	Th17 cell differentiation	91	-0.398984	-1.89005	0.000121327	0.00130328	0.00081571	3450	tags=45%, list=25%, signal=34%	3326/3718/3551/917/6257/51561/4792/915/30009/4775/27040/7297/4793/5335/5914/3458/5970/3566/3119/6778/6300/861/5601/2353/3109/7048/3570/4790/4088/3556/3716/6776/6256/1432/3108/3662/5534/6774/920/3115/3117
hsa05130	Pathogenic Escherichia coli infection	161	-0.344929	-1.78429	0.000144021	0.00149871	0.000938029	3818	tags=43%, list=27%, signal=31%	5595/9826/644672/4671/10093/837/3606/6714/3551/387/23191/4644/71/4792/6093/29108/3654/8737/2534/834/53842/9170/840/10097/10095/10427/2768/4643/4793/7280/51135/5970/4629/5879/84617/51807/355/9267/2212/4615/8795/5777/7456/3059/6300/9181/10382/4542/375/5601/2353/10672/10061/4641/7189/7099/3071/8772/8743/114548/4790/4627/9871/581/1432/23118/55971/10006/5058
hsa05322	Systemic lupus erythematosus	42	-0.502675	-2.0273	0.000153059	0.00154451	0.000966691	2571	tags=38%, list=18%, signal=31%	958/2214/3458/3119/2212/87/3109/718/717/3586/713/712/3108/714/3115/3117
hsa04658	Th1 and Th2 cell differentiation	75	-0.408776	-1.88021	0.00020127	0.00197126	0.00123379	4675	tags=60%, list=34%, signal=40%	3118/3714/6772/3717/8517/4773/28514/3725/3111/5595/4094/6775/3718/3551/917/55534/3516/4792/915/30009/4775/27040/7297/4793/5335/3458/5970/3566/3119/6778/6300/3596/5601/2353/3109/4853/4790/3716/6776/1432/3108/5534/920/3115/3117
hsa04015	Rap1 signaling pathway	183	-0.314485	-1.64984	0.000257902	0.00245376	0.00153578	4426	tags=45%, list=32%, signal=31%	7010/5330/5582/1500/84552/112/2903/5290/1902/3683/285/5909/10235/5595/4254/115/1969/54518/5608/6714/387/107/7410/2250/1435/2357/3689/71/23094/3397/9170/23566/8074/111/889/51735/9002/2254/2255/27040/260425/5335/207/7409/5216/3937/5879/9564/91860/3815/9693/51466/83593/2773/6300/801/10451/2246/9223/5606/113/57568/7057/7408/136/2263/7422/9732/2251/2248/5906/2771/2889/25780/5894/1432/1436/5028/3684/56…
hsa04666	Fc gamma R-mediated phagocytosis	80	-0.405437	-1.87463	0.000323939	0.00291278	0.00182308	3847	tags=44%, list=28%, signal=32%	5336/5595/8877/10093/8398/7410/7454/123745/8394/10097/10095/2214/27040/85477/283748/23396/5335/207/7409/5879/2212/10451/653361/7408/2213/4082/3055/5581/8605/9846/5894/273/5604/65108/5058
hsa05170	Human immunodeficiency virus 1 infection	166	-0.325623	-1.68954	0.000328018	0.00291278	0.00182308	2467	tags=37%, list=18%, signal=31%	5608/25939/472/3551/917/2767/4792/3654/8737/915/7188/6892/4775/8451/10298/8905/3709/494551/5335/7852/207/1234/51135/5970/5879/355/91860/2782/4615/2773/5829/6300/801/164668/3133/5601/2353/7097/5606/3105/7133/7189/7099/85363/27350/8772/6891/162/4790/2771/598/8907/581/5894/1432/5534/23118/5604/920/54331/5058
hsa04664	Fc epsilon RI signaling pathway	61	-0.426935	-1.87071	0.000333638	0.00291278	0.00182308	2454	tags=38%, list=18%, signal=31%	27040/283748/5335/207/7409/3937/5879/241/6300/10451/3596/5601/5170/5606/6654/2885/695/8605/9846/5894/1432/5604/2207
hsa05163	Human cytomegalovirus infection	175	-0.323825	-1.68761	0.000341137	0.00291278	0.00182308	2695	tags=29%, list=19%, signal=24%	7188/111/6892/4775/2768/3709/6351/1232/7852/207/1234/5970/5879/9564/355/6348/91860/84699/2782/2773/5829/6300/801/11214/4193/3133/10672/113/1021/7422/3105/7248/6654/3570/8772/6891/2885/4790/2771/3716/6347/581/1385/5894/1432/5534/595/5604/2778/6774/54331
hsa04623	Cytosolic DNA-sensing pathway	37	-0.517732	-2.03342	0.000369411	0.00307535	0.00192483	3576	tags=62%, list=26%, signal=46%	9533/3606/11128/3551/84265/55718/4792/29108/5434/8737/834/9641/4793/6351/5970/10621/103/10623/51082/4790/23586/661/3627
hsa00190	Oxidative phosphorylation	80	0.383989	1.8653	0.00038807	0.00315189	0.00197273	3117	tags=45%, list=22%, signal=35%	10063/4718/4717/4701/10975/4731/51382/1350/51079/4708/1347/1340/1339/4695/27089/1351/4712/29796/9167/126328/374291/4723/528/4704/7388/4725/496/6391/4728/4707/54539/4711/529/56901/84701/4702
hsa04217	Necroptosis	91	-0.379228	-1.79647	0.00041293	0.00327394	0.00204913	3922	tags=49%, list=28%, signal=36%	3454/7416/6609/9825/596/9525/291/6775/3326/3718/123745/29108/5610/8737/834/128866/7188/1536/7297/283748/3458/355/2512/2752/5481/8795/6778/197259/27183/5601/142/7128/329/7099/5836/8772/8743/114548/3716/8605/581/6776/823/818/6774
hsa04620	Toll-like receptor signaling pathway	74	-0.407238	-1.86588	0.000438309	0.00339435	0.00212449	3531	tags=46%, list=25%, signal=34%	5608/3551/6373/4792/3654/8737/9641/958/6351/207/51135/5970/5879/6348/4615/6300/51284/5601/2353/7097/5606/6696/7189/7099/54472/8772/4790/929/1432/23118/7187/5604/3627/4283
hsa05202	Transcriptional misregulation in cancer	154	-0.326835	-1.682	0.000490522	0.00371236	0.00232353	3836	tags=40%, list=28%, signal=29%	3195/1050/2130/648/4613/51274/64919/4094/905/3486/8091/472/3087/6257/4208/3695/5371/5327/54738/3398/4299/958/9611/6692/597/2322/5914/5970/2521/6688/6935/5218/2313/4353/7102/4193/861/4005/3248/1647/4221/7048/904/329/4616/8864/604/1027/3002/4790/4318/598/929/4149/7850/581/51426/6256/1436/3684/5328
hsa05134	Legionellosis	45	-0.468882	-1.92191	0.000512665	0.00379372	0.00237445	4072	tags=56%, list=29%, signal=39%	1195/3297/3310/4671/3606/3689/4792/29108/3305/834/840/5970/4615/375/7097/58484/718/7099/2919/2920/4790/2921/929/317/3684
hsa05160	Hepatitis C	119	-0.34997	-1.73202	0.000542145	0.00392466	0.0024564	1205	tags=23%, list=9%, signal=21%	10197/7533/6041/1021/7189/6654/4940/8772/2885/4600/440275/4790/23586/4938/3716/4939/581/317/5894/6256/27102/7187/595/5604/4599/6774/3627
hsa05206	MicroRNAs in cancer	134	-0.341429	-1.72466	0.000561019	0.00397488	0.00248783	3847	tags=40%, list=28%, signal=29%	5336/596/5595/648/3925/3190/90427/2033/8091/472/1387/3551/387/6093/23411/5598/9759/10298/6541/5335/6768/6935/1786/57521/324/4193/994/11186/7057/9134/1021/7168/4082/3678/7422/6654/2885/960/1027/4853/4790/4318/8434/3162/5581/5894/10018/595/5604/6774/27086/5328/5155
hsa05220	Chronic myeloid leukemia	68	-0.408863	-1.83825	0.000588705	0.00408414	0.00255622	1457	tags=28%, list=10%, signal=25%	4193/861/1647/1021/7048/4616/6654/2885/1027/4790/4088/598/581/6776/51426/9846/5894/595/5604
hsa05216	Thyroid cancer	34	-0.51436	-1.9654	0.000746194	0.00507108	0.00317393	1053	tags=32%, list=8%, signal=30%	83439/1647/7170/4616/10342/581/51426/6256/595/5604/6934
hsa04210	Apoptosis	115	-0.348142	-1.71348	0.000938163	0.00624817	0.00391066	3158	tags=36%, list=23%, signal=28%	71/4792/8737/27429/2081/840/1616/3709/1676/597/84823/10039/207/5970/843/1520/51807/355/8795/5601/2353/5170/142/1647/329/4616/8772/143/3002/8743/6709/4790/598/1512/581/317/823/5894/10018/5604/1522
hsa04657	IL-17 signaling pathway	82	-0.380581	-1.76518	0.0009697	0.00633157	0.00396286	2830	tags=38%, list=20%, signal=30%	9641/6279/5598/7188/1994/6361/6372/3458/5970/6300/3596/5601/2353/7128/7189/8772/2919/2920/4790/4318/2921/6354/2354/6347/29761/1432/23118/7187/8061/3627/23765
hsa05168	Herpes simplex virus 1 infection	372	-0.254928	-1.45939	0.00101941	0.00652815	0.0040859	3131	tags=29%, list=22%, signal=23%	730051/163087/4792/3654/58500/147658/147948/5610/7551/284323/147657/57547/9310/5371/162966/9641/90827/64170/5499/25833/63934/7188/84775/6892/1616/285268/7562/100287226/7297/29992/79175/7738/64135/57343/7559/7639/79088/54811/207/51135/730291/3458/5970/10838/284349/30832/136051/355/79818/56242/7773/3119/91664/147660/4615/27153/79898/3133/126295/7712/147686/6427/7097/121274/3109/718/8683/84765/6041/…
hsa04660	T cell receptor signaling pathway	94	-0.354202	-1.69005	0.00108813	0.00681335	0.0042644	3851	tags=45%, list=28%, signal=33%	925/5595/868/10125/3551/387/917/7410/4792/8915/2534/915/4775/27040/10298/4793/5335/207/5133/3458/5970/7409/3937/5777/6300/10451/84433/5601/2353/5170/10892/6654/3586/2885/4790/1493/5894/1432/5534/5604/920/5058
hsa04650	Natural killer cell mediated cytotoxicity	90	-0.370361	-1.75585	0.00110487	0.00681335	0.0042644	2455	tags=30%, list=18%, signal=25%	2214/27040/5335/3458/7409/3937/5879/355/7305/8795/5777/10451/79465/3133/6452/3383/3105/6654/2885/3002/8743/5894/135250/5534/5604/5058/2207
hsa04722	Neurotrophin signaling pathway	106	-0.345752	-1.69182	0.00120593	0.00730133	0.00456982	2284	tags=30%, list=16%, signal=25%	4793/5335/5607/207/51135/5970/5879/397/91860/396/10019/6300/801/7531/9261/2549/5601/5170/4215/3656/11213/7189/6654/2885/5906/4790/2889/581/5894/1432/818/5604
hsa04068	FoxO signaling pathway	110	-0.343691	-1.68174	0.00135003	0.00802787	0.00502456	1602	tags=39%, list=12%, signal=35%	472/1387/3551/3575/9454/51422/5571/116986/23411/1454/1032/6446/2911/207/10110/53632/6300/4193/5601/5170/23710/1647/7048/4616/6654/3586/2885/604/1027/8743/4088/1901/1263/901/5894/6648/1432/114907/10018/595/5604/6774/6789
hsa04010	MAPK signaling pathway	262	-0.273714	-1.50476	0.00150969	0.0088198	0.00552022	3277	tags=32%, list=24%, signal=25%	2250/1435/123745/8912/7786/3654/22800/3305/4208/5921/409/5598/5536/5923/8074/1616/2254/7867/2255/4775/2768/777/779/283748/2322/5607/207/51135/8491/5970/5971/5494/8569/5879/355/3815/9693/4615/6300/2872/1843/9261/5601/2353/2246/4215/4296/994/55799/5606/775/1647/7048/2263/5922/4616/7422/1849/2251/7189/6654/9448/2248/2885/5906/4790/3164/1847/3556/929/4149/408/25780/8605/5894/1432/1436/5534/1846/23118…
hsa05223	Non-small cell lung cancer	67	-0.396384	-1.77793	0.00159614	0.00916407	0.00573569	1268	tags=30%, list=9%, signal=27%	5335/207/83593/5170/11186/1647/1021/4616/6654/2885/581/6776/51426/5894/6256/27436/595/5604/6774/6789
hsa04668	TNF signaling pathway	97	-0.362292	-1.73788	0.00167376	0.00944683	0.00591267	2127	tags=31%, list=15%, signal=26%	64127/207/6372/5970/843/355/84699/6300/197259/5601/2353/5606/8809/7128/3383/329/7133/8772/2919/2920/4790/4318/2921/6347/1385/1432/23118/7187/5604/3627
hsa04611	Platelet activation	104	-0.343536	-1.66683	0.00202508	0.0112392	0.00703448	3847	tags=43%, list=28%, signal=32%	5336/10235/5595/5739/115/10125/54518/6714/83706/1278/387/107/123745/71/6093/2977/64805/2534/5499/111/9002/3709/283748/207/3673/3937/5742/2212/2773/6300/5294/10672/113/7408/23533/5906/2771/6786/695/2811/8605/1432/5028/2778/2207
hsa05332	Graft-versus-host disease	26	-0.523973	-1.90882	0.00220096	0.0120151	0.00752011	2007	tags=38%, list=14%, signal=33%	3458/355/3119/3133/3109/3105/3002/3108/3115/3117
hsa04740	Olfactory transduction	246	0.251378	1.4638	0.00232447	0.0124846	0.007814	4412	tags=41%, list=32%, signal=29%	219869/26529/119679/390439/26211/390083/3000/119687/343169/390883/442361/440153/390195/219983/26692/127623/143502/341799/285659/125958/390275/390433/403284/128366/392138/346517/120586/4993/109/284383/391109/390264/128360/390077/390155/219982/8390/126541/8392/4995/403282/403274/79290/81697/442191/120787/219428/135924/6547/390081/144124/403277/120775/219447/81392/390144/81448/219477/390197/390064/1…
hsa05200	Pathways in cancer	432	-0.244517	-1.42571	0.00245264	0.0127998	0.00801123	3401	tags=29%, list=24%, signal=23%	3718/1387/3551/3575/387/107/1488/6257/2250/2767/51561/8031/4792/6093/3601/1487/8313/5371/64399/5888/9170/7482/23566/8074/7188/374654/840/111/613/9002/2254/2255/2768/354/2322/5335/7852/207/5914/3458/5970/3280/3673/6688/7428/5879/3566/355/91860/3815/83439/2782/83593/7481/2773/6778/801/3596/324/4193/861/2736/1857/5601/2353/2246/11186/10672/10928/113/23604/9134/1647/1021/7048/7170/26060/2263/329/4616…
hsa04540	Gap junction	74	-0.377172	-1.72812	0.00246001	0.0127998	0.00801123	4379	tags=45%, list=31%, signal=31%	5330/5582/112/1902/203068/10383/10746/5595/115/6714/107/2767/2977/3357/5598/111/1453/3709/2911/5607/7280/84617/51807/2773/10382/113/6654/2885/2771/5894/5604/2778/5155
hsa05161	Hepatitis B	132	-0.328267	-1.65171	0.0025875	0.0130911	0.00819359	2058	tags=38%, list=15%, signal=33%	6775/2033/5608/6714/3718/1387/3551/4792/3654/9641/1960/4775/7297/64135/207/51135/5970/843/355/84699/4615/6778/6300/5601/2353/7097/5606/9134/6554/7048/7189/7099/6654/8772/2885/4790/4318/4088/23586/3716/581/6776/317/1385/5894/1432/23118/7187/5604/6774
hsa05150	Staphylococcus aureus infection	71	-0.37319	-1.69527	0.00259464	0.0130911	0.00819359	1692	tags=27%, list=12%, signal=24%	3119/2212/25984/3860/3109/718/2204/2213/717/3383/3586/728/713/712/3108/3684/714/3115/3117
hsa05212	Pancreatic cancer	66	-0.385402	-1.72109	0.00287023	0.0142655	0.00892861	2058	tags=30%, list=15%, signal=26%	207/5970/5879/5601/10928/1647/1021/7048/4616/7422/4790/4088/598/3716/581/51426/5894/595/5604/6774
hsa04622	RIG-I-like receptor signaling pathway	49	-0.427349	-1.79263	0.00305493	0.0148214	0.00927653	3108	tags=47%, list=22%, signal=37%	4792/8737/9641/9474/56832/4793/64135/5970/843/7706/9755/6300/55593/5601/79132/64343/7189/8772/4790/23586/1432/7187/3627
hsa05321	Inflammatory bowel disease	53	-0.403059	-1.7059	0.00307109	0.0148214	0.00927653	3985	tags=51%, list=29%, signal=37%	3725/3111/59067/4094/6775/8807/3606/51561/30009/64127/3458/5970/3566/3119/6778/3596/7097/3109/8809/7099/3586/4790/4088/3108/6774/3115/3117
hsa03250	Viral life cycle - HIV-1	53	-0.40229	-1.70265	0.00316963	0.0150784	0.0094374	3738	tags=47%, list=27%, signal=35%	9525/256987/2033/905/25939/1387/11168/128866/9972/8178/7852/5045/1234/27183/164668/904/85363/27350/55201/4600/6829/4599/23534/920/8850
hsa05120	Epithelial cell signaling in Helicobacter pylori infection	58	-0.388374	-1.67974	0.00326608	0.0153184	0.00958761	2274	tags=53%, list=16%, signal=45%	245973/3725/6868/5336/6714/3551/4792/535/245972/527/5335/5970/534/5879/10392/1445/6300/155066/5601/9114/523/3577/51606/2919/2920/4790/2921/1839/50617/1432/5058
hsa05330	Allograft rejection	27	-0.496625	-1.81684	0.00394359	0.0182391	0.0114156	2007	tags=44%, list=14%, signal=38%	958/3458/355/3119/3133/3109/3105/3586/3002/3108/3115/3117
hsa05208	Chemical carcinogenesis - reactive oxygen species	153	0.274029	1.48526	0.00440957	0.0200481	0.0125479	3130	tags=36%, list=22%, signal=28%	2940/4718/4717/4701/3091/4258/10975/4731/2947/1350/51079/4708/2939/4025/1347/6647/1340/1339/4695/2941/27089/4217/1351/5600/5602/572/2944/4712/9020/29796/3082/9167/126328/374291/4723/7417/5338/4704/5295/7388/83447/4725/6391/4728/4707/10861/54539/221357/4711/6416/56901/84701/1956/4702/1728
hsa04140	Autophagy - animal	107	-0.31788	-1.55689	0.00445514	0.0200481	0.0125479	2795	tags=30%, list=20%, signal=24%	2081/9474/3916/64121/8897/58528/10645/207/79065/140775/203228/57521/55054/8678/5601/5170/23710/23604/64422/7405/23192/30849/7248/7189/440275/598/55062/84335/5894/5604/64419/10533
hsa04975	Fat digestion and absorption	36	0.432679	1.72987	0.00491368	0.0218045	0.0136472	2625	tags=39%, list=19%, signal=32%	335/2806/80168/5322/64240/10555/346606/30814/84649/29881/38/391013/5407/1208
hsa05320	Autoimmune thyroid disease	28	-0.497779	-1.8375	0.0049764	0.0218045	0.0136472	1796	tags=39%, list=13%, signal=34%	355/3119/3133/3109/3105/3586/3002/1493/3108/3115/3117
hsa05310	Asthma	24	-0.514423	-1.84119	0.00534355	0.0231091	0.0144638	1692	tags=38%, list=12%, signal=33%	3119/3596/3109/3586/3108/6037/3115/3117/2207
hsa04610	Complement and coagulation cascades	68	-0.364351	-1.63812	0.00560275	0.0239194	0.0149709	2817	tags=35%, list=20%, signal=28%	1604/5327/966/9002/2161/4179/725/2155/10544/2162/718/717/5265/5055/722/5329/2/728/11326/713/712/3684/714/5328
hsa05203	Viral carcinogenesis	137	-0.299903	-1.5148	0.00572802	0.0241447	0.0151119	3539	tags=37%, list=25%, signal=28%	2033/6714/3718/1387/387/3516/4792/245972/5610/9734/7188/9759/2958/1960/8379/10013/85477/1232/1234/5970/4055/5879/84699/5829/23513/7531/4193/9261/3133/87/5423/718/7533/8841/9134/1021/9114/5922/3105/2885/6672/1027/4790/3716/581/6776/1385/7187/595/6774/8850
hsa04750	Inflammatory mediator regulation of TRP channels	75	-0.349152	-1.60596	0.00591185	0.0246081	0.0154019	4552	tags=47%, list=33%, signal=32%	5566/816/5330/5582/112/5290/5580/5336/115/8398/5608/6714/107/1573/123745/3269/3357/51393/5499/111/3709/283748/5335/91860/6300/801/5601/5606/113/3556/5581/8605/1432/818/2778
hsa04932	Non-alcoholic fatty liver disease	121	0.29092	1.53455	0.00620412	0.0255058	0.0159638	3117	tags=37%, list=22%, signal=29%	8660/468/4718/4717/4701/10975/4731/1350/51079/3643/3630/4708/10062/1347/1340/1339/4695/27089/4217/1351/5600/5602/356/3552/4712/29796/9167/126328/374291/4723/998/4704/5295/7388/4725/6391/4728/4707/54539/5313/4711/56901/84701/7124/4702
hsa05213	Endometrial cancer	51	-0.387781	-1.64145	0.00648766	0.0263462	0.0164898	2058	tags=27%, list=15%, signal=23%	207/83439/324/5170/1647/4616/6654/2885/581/51426/5894/595/5604/6934
hsa05210	Colorectal cancer	75	-0.346393	-1.59327	0.00697844	0.0279978	0.0175235	2058	tags=27%, list=15%, signal=23%	207/5879/83439/324/5601/2353/1647/7048/26060/4616/6654/2885/4088/581/51426/5894/10018/595/5604/6934
hsa04136	Autophagy - other	25	-0.494885	-1.78802	0.00732052	0.0290207	0.0181637	1930	tags=40%, list=14%, signal=35%	79065/57521/55054/8678/23710/64422/23192/30849/55062/10533
hsa05014	Amyotrophic lateral sclerosis	261	0.234182	1.37276	0.00750283	0.0293934	0.018397	3407	tags=31%, list=24%, signal=24%	5217/468/5717/4718/4717/79023/4701/5532/10975/4731/348995/1350/51079/5714/5691/145957/4708/2066/84134/127602/1347/6647/1340/3181/1339/4695/100506742/3799/27089/4217/1351/5600/201625/83544/29979/25978/572/375189/7802/2902/8632/5718/5693/4712/310/5719/5686/29796/29110/7415/9167/126328/5868/374291/22926/4723/283/10126/4704/1769/7388/4725/6391/4728/4707/10120/54539/9706/4711/9001/89953/56901/84701/71…
hsa04060	Cytokine-cytokine receptor interaction	218	-0.270416	-1.4575	0.00772993	0.0296614	0.0185648	3536	tags=35%, list=25%, signal=27%	90/5008/8807/3606/55504/8794/3575/132014/1435/6373/23529/10913/51561/3601/2690/29949/3581/4050/958/6357/27242/56832/6361/6368/608/3604/58191/6351/1232/6360/146433/7852/939/1234/6372/3458/4055/386653/3566/355/6348/53833/6355/8795/10220/27179/6362/3596/3557/8809/8764/7048/8995/3577/7133/3570/3574/3586/2919/8743/2920/2921/6354/3556/84957/6347/7850/1438/91/1436/1441/920/27177/3627/8741/4283/23765
hsa05214	Glioma	66	-0.362322	-1.61802	0.00775113	0.0296614	0.0185648	2165	tags=26%, list=16%, signal=22%	5335/207/91860/801/4193/1647/1021/4616/6654/2885/581/51426/5894/818/595/5604/5155
hsa05166	Human T-cell leukemia virus 1 infection	180	-0.273443	-1.4306	0.00783846	0.0296614	0.0185648	4683	tags=46%, list=34%, signal=31%	3134/3118/2002/8498/7538/2224/8517/5566/6722/112/4773/9519/5290/3683/331/2005/3725/7416/3111/5595/115/291/10524/2033/472/3718/1387/3551/107/917/64784/3689/4792/3601/915/111/64682/958/8379/4775/2874/207/5970/5971/4055/9184/6688/3119/84699/3133/5601/2353/5423/4215/3109/821/113/9134/7048/3383/3105/4790/4088/598/8295/2114/3716/7850/581/6776/1385/3108/4488/200186/5534/8061/595/5604/920/3115/8850/3117
hsa04115	p53 signaling pathway	61	-0.359005	-1.57307	0.00792854	0.0296652	0.0185671	1796	tags=30%, list=13%, signal=26%	355/6241/8795/4193/7057/9134/1647/1021/64393/4616/3732/598/6477/581/317/901/595/55240
hsa04714	Thermogenesis	161	0.261525	1.42431	0.00821304	0.0303882	0.0190197	4162	tags=42%, list=30%, signal=30%	10063/51103/493753/4718/4717/4701/10975/5346/4731/1350/51079/51241/4708/2182/1347/1340/1339/4695/27089/4217/1351/5600/86/109/126129/4712/25915/29796/9167/126328/374291/788/4723/27330/23305/4704/8110/7388/123096/4725/6391/4728/4707/54539/4711/2641/148327/56901/84701/63976/4702/4881/3845/2260/26291/9658/4715/1375/4720/6655/11343/51780/6198/4719/6598/9586/6199/10488
hsa04940	Type I diabetes mellitus	32	-0.457575	-1.73021	0.00913537	0.0331208	0.02073	2206	tags=38%, list=16%, signal=32%	3382/3458/355/3119/3133/3109/3105/5798/3002/3108/3115/3117
hsa05016	Huntington disease	226	0.244633	1.39601	0.0091505	0.0331208	0.02073	3117	tags=31%, list=22%, signal=24%	5717/4718/5439/4717/4701/6667/5438/27113/10975/4731/1350/51079/5714/5691/4708/127602/1347/6647/1340/1339/4695/3799/27089/4217/1351/3066/201625/83544/5602/7802/2902/8632/5718/2892/8218/5693/4712/5719/5686/29796/163/9167/126328/374291/4723/10126/7417/4704/1769/7388/83447/4725/6391/4728/4707/10120/4294/54539/5437/9706/4711/9001/89953/148327/56901/5332/84701/55081/4702
hsa04919	Thyroid hormone signaling pathway	101	-0.320895	-1.54793	0.00941362	0.0337068	0.0210967	4723	tags=49%, list=34%, signal=32%	6258/6772/2932/5566/2308/5330/5582/5290/5213/6009/10025/489/5336/5595/9862/5211/2033/1827/6714/1387/6257/116931/71/4625/7067/9611/5208/480/5335/9442/207/10499/487/4193/9882/488/5170/8841/89869/6548/9440/4853/8648/5894/6256/595/5604/8202/8850
hsa04080	Neuroactive ligand-receptor interaction	277	0.22967	1.3485	0.0101763	0.0360502	0.0225634	3256	tags=30%, list=23%, signal=24%	3351/7434/5539/1269/399968/3062/1910/624/2695/2741/2564/2922/165829/2565/3375/8973/4828/6866/554/5646/1443/2555/2898/5443/5741/3827/3361/10022/1815/339403/3061/2688/9287/134860/84109/122876/51083/706/2696/148/6754/8620/3360/1816/2902/4160/1909/56288/1081/2892/255061/116443/51052/4295/2488/130574/2556/2567/1814/100169851/1136/4159/146/134864/5031/2740/185/7201/2358/3060/2558/2847/2641/57053/2689/2…
hsa04928	Parathyroid hormone synthesis, secretion and action	93	-0.325444	-1.5468	0.0103348	0.0361903	0.0226511	3820	tags=45%, list=27%, signal=33%	5330/5582/1594/112/9365/596/4209/5595/9826/115/387/107/6257/2767/4326/4323/4208/409/8074/111/2768/3709/5144/84699/2773/11214/5142/2353/10672/113/7421/64386/2771/1839/408/4929/1385/5894/6256/5604/2778/4324
hsa05226	Gastric cancer	122	-0.299615	-1.49024	0.0104333	0.0361903	0.0226511	1711	tags=21%, list=12%, signal=19%	83439/7481/324/2549/1857/2246/9134/1647/7048/2263/4616/2251/6654/2248/2885/1027/4088/8321/581/51426/5894/6256/595/5604/8817/6934
hsa05020	Prion disease	192	0.245881	1.37018	0.010771	0.0369766	0.0231432	3117	tags=31%, list=22%, signal=25%	468/5717/4718/4717/4701/5532/10975/4731/1350/51079/5714/5691/4708/1347/6647/1340/1339/4695/776/100506742/3799/27089/1351/5600/5602/858/572/733/2902/5718/3552/5693/4712/116443/5719/5686/29796/9167/126328/374291/4723/7417/857/4704/5295/7388/83447/4725/6391/4728/4707/54539/3915/4711/89953/148327/56901/84701/7124/4702
hsa05219	Bladder cancer	35	-0.443016	-1.70301	0.0113835	0.0386808	0.0242099	1457	tags=31%, list=10%, signal=28%	4193/1890/11186/23604/7057/7422/4318/1839/5894/595/5604
hsa05146	Amoebiasis	86	-0.336021	-1.57784	0.0115439	0.0388295	0.0243029	2007	tags=26%, list=14%, signal=22%	3458/5970/5878/910/2774/2769/87/911/7097/7099/3586/2919/2920/4790/2921/929/5272/7850/5869/3684/2778/913
hsa04672	Intestinal immune network for IgA production	40	-0.407096	-1.63188	0.0125373	0.0417491	0.0261303	3094	tags=38%, list=22%, signal=29%	3601/3695/958/608/7852/4055/3119/23308/3109/3586/3108/3115/8174/3117/8741
hsa04670	Leukocyte transendothelial migration	94	-0.310639	-1.48219	0.0139786	0.0460878	0.0288458	4399	tags=45%, list=32%, signal=31%	4267/5582/1500/5290/3683/7294/5175/5336/644672/10398/387/7410/3689/58498/4689/71/6093/53842/4688/1536/4478/1003/5335/7852/7409/83692/5879/9564/83593/2773/5829/6300/10451/87/653361/7408/3383/5906/4318/2771/1432/3684
hsa05205	Proteoglycans in cancer	174	-0.268464	-1.39549	0.0142765	0.0466085	0.0291718	3358	tags=30%, list=24%, signal=23%	1278/387/7410/71/6093/287/22800/10855/7482/8826/5499/4478/2719/3709/5335/207/7409/3673/1975/5879/355/7481/5777/5829/3059/6300/10451/4193/2549/5170/7097/3693/7057/3678/7422/7099/6654/6548/2885/960/4318/8321/5329/1839/5894/1432/818/595/5604/6774/5328/5058
hsa04392	Hippo signaling pathway - multiple species	27	-0.447978	-1.63887	0.0145453	0.0468071	0.0292961	2898	tags=56%, list=21%, signal=44%	7005/84962/79981/9770/1454/60485/55233/166824/92597/8463/9113/11186/23286/7004/5058
hsa05416	Viral myocarditis	46	-0.404389	-1.66635	0.0146184	0.0468071	0.0292961	4814	tags=57%, list=35%, signal=37%	959/54205/3134/3118/8672/27/3683/3111/3689/71/4625/2534/1604/958/1981/1982/5879/3119/3133/3109/3383/3105/3108/595/3115/3117
hsa04014	Ras signaling pathway	202	-0.259673	-1.38525	0.0150527	0.0477386	0.0298791	2708	tags=26%, list=19%, signal=21%	5923/8074/57186/2254/2255/27040/10298/51365/283748/2322/5335/207/5970/9462/5879/10156/8315/91860/84647/3815/2782/5878/83593/801/2549/5601/2246/11186/10928/2263/5922/7422/2251/6654/2248/2885/5906/4790/598/2114/25780/8605/9846/5894/1436/5869/5604/6789/54331/8817/5058/5155
