# Supplementary material for: Exploration of key genes associated with oxidative stress in polycystic ovary syndrome and experimental validation
Source: Front Med (Lausanne). 2025 Feb 27;12:1493771. doi: 10.3389/fmed.2025.1493771 (PMC11904916; doi:10.3389/fmed.2025.1493771)
Supplement: Supplementary file 4 [file Table_4.xls]

## Sheet: CASP8.kegggsea
ID	Description	setSize	enrichmentScore	NES	pvalue	p.adjust	qvalues	rank	leading_edge	core_enrichment
hsa05169	Epstein-Barr virus infection	161	0.45436	2.40233	1e-10	2.59127e-08	2.0314e-08	3628	tags=47%, list=26%, signal=35%	841/2923/3683/3516/3109/919/917/3133/637/3134/695/915/4794/6772/9134/916/4615/4939/9541/7188/7097/3108/3383/5336/3661/956/3454/960/5707/6891/3119/953/5606/355/6892/3117/3551/3115/7189/1870/5971/4792/958/2208/1017/8737/7874/10454/3065/5599/3111/54205/965/10379/811/3280/4940/51426/9020/5290/5717/5601/3105/4790/1021/9636/3716/5603/596/3127/3627/7431/57506/1027/5970
hsa04650	Natural killer cell mediated cytotoxicity	90	0.536523	2.59955	1.55632e-10	2.59127e-08	2.0314e-08	1919	tags=42%, list=14%, signal=37%	5579/3821/3683/10451/4773/3823/3824/962/7535/919/22914/3133/637/5777/2214/3458/8743/10870/3811/117157/4068/2534/7409/8795/7305/3383/5336/3454/3845/2885/355/5894/3459/3002/6452/3812/4893/51744
hsa04062	Chemokine signaling pathway	164	0.417491	2.20793	6.11633e-10	6.36041e-08	4.98619e-08	3306	tags=43%, list=24%, signal=33%	5579/7454/10235/10451/23533/3055/653361/5294/2920/9844/2268/6772/5829/2773/113/57580/7852/7409/1794/5336/54331/3577/5330/1234/9475/998/3702/3845/2921/6361/2885/6364/6362/6351/58191/7074/6367/3551/5894/729230/1236/6348/409/4792/6355/6369/1524/4893/146850/2870/6359/6354/5880/3717/108/56477/6777/6093/5290/2782/2185/6357/4790/23236/5058/5473/51764/2788/10663/6654/7410
hsa05152	Tuberculosis	134	0.45296	2.33622	7.64013e-10	6.36041e-08	4.98619e-08	3659	tags=51%, list=26%, signal=38%	841/245972/4046/11151/8915/3109/2212/64127/637/4261/2214/8844/3458/26253/6772/10892/4615/972/7097/3108/7099/3586/9114/3684/64581/3119/929/820/3117/1520/3916/2213/3587/3115/5894/7189/3920/7421/3459/8625/8767/5878/5599/818/3717/10333/3111/54205/4802/1594/533/3656/114609/5601/5533/4790/843/5530/3716/5603/30835/3689/596/64170/3127/5970/2207/816
hsa04658	Th1 and Th2 cell differentiation	75	0.544733	2.53426	1.47272e-09	9.80834e-08	7.68916e-08	3269	tags=61%, list=23%, signal=47%	3516/4773/7535/3109/919/917/4094/915/3458/4794/6772/182/4775/916/4853/6775/3108/55534/3119/3566/3117/3551/3115/4792/3459/30009/3594/5599/6778/3565/3717/3111/3714/10683/6777/28514/3596/5601/4854/5533/4790/6776/27040/5530/3716/5603
hsa04621	NOD-like receptor signaling pathway	145	0.426916	2.23329	4.55358e-09	2.40768e-07	1.88748e-07	2136	tags=34%, list=15%, signal=29%	841/115362/2633/4671/114769/1669/834/5027/58484/388646/29108/64127/2920/6772/5586/837/10010/22861/4615/4939/7188/22900/7099/3661/5330/4210/3454/838/1668/2921/114548/23710/115361/820/11035/91662/7531/3551/1536/7189/10628/4792/199713/8737/8767/10454/10392/5599/3710
hsa04380	Osteoclast differentiation	102	0.478744	2.36622	5.06119e-09	2.40768e-07	1.88748e-07	3269	tags=49%, list=23%, signal=38%	4688/4773/4689/11025/2212/10859/653361/11027/695/2214/3458/6772/7046/7048/353514/2534/7305/5336/3454/6688/2885/1436/2213/3551/7189/3690/5971/4792/54/3459/9846/10454/5599/8792/23547/2354/10990/10379/11024/9020/2355/5290/5601/5533/4790/10326/55423/5530/3716/5603
hsa05140	Leishmaniasis	60	0.572338	2.58024	7.22292e-09	3.00654e-07	2.35695e-07	2339	tags=48%, list=17%, signal=40%	5579/4688/4689/3676/3109/2212/653361/5777/2214/3458/6772/4615/7097/3108/7099/3586/3684/3119/3117/3115/1536/7189/4792/3459/10454/3565/2002/3717/3111
hsa04662	B cell receptor signaling pathway	70	0.540467	2.50515	8.69235e-09	3.21617e-07	2.52129e-07	3388	tags=57%, list=24%, signal=43%	5579/10451/4773/11025/8915/10859/11027/5777/695/4794/4775/353514/10892/7409/974/5336/84433/3845/2885/2213/3551/5894/3635/27071/933/4792/4893/973/23547/5880/25780/10990/11024/5290/5533/4790/5530/6654/7410/2353
hsa04660	T cell receptor signaling pathway	94	0.485825	2.35896	1.71225e-08	5.70178e-07	4.46987e-07	3388	tags=50%, list=24%, signal=38%	5788/10451/4773/8915/7535/919/917/10125/5777/915/3458/4794/959/4775/916/926/10892/2534/7409/1493/84433/3586/998/3702/3845/2885/29851/3551/5894/4792/4893/5599/3565/8440/9020/5290/5601/5533/4790/27040/5058/5530/5603/6654/7410/9402/2353
hsa05131	Shigellosis	182	0.37732	2.03372	2.08841e-08	6.32219e-07	4.95623e-07	3272	tags=41%, list=23%, signal=32%	27128/4671/834/3059/8915/58484/29108/10095/199746/9844/10627/5829/837/10092/10892/472/4615/7188/1729/5581/5336/7099/3661/5330/960/7307/23291/9475/998/8678/10096/114548/929/3101/92610/89869/87/3551/7189/58498/4792/7323/8737/63916/8767/10097/55062/7414/10454/10392/5599/3710/9267/826/54205/10093/93408/6093/3611/7314/5290/7311/5601/9266/7321/4790/103910/9181/23236/11146/6500/5216/5603/25851
hsa04640	Hematopoietic cell lineage	82	0.501901	2.38074	2.54553e-08	7.06384e-07	5.53764e-07	2354	tags=45%, list=17%, signal=38%	3575/951/3676/3109/911/924/917/915/916/926/931/945/3108/4311/948/960/952/1438/3684/3119/7850/3566/929/1436/3117/3570/3115/3690/933/914/2208/290/1441/3565/3111/966/1604
hsa04060	Cytokine-cytokine receptor interaction	218	0.362052	1.99885	4.04335e-08	1.03572e-06	8.11945e-07	2277	tags=34%, list=16%, signal=29%	8807/8744/3575/115650/4050/3578/8764/8809/8794/10673/56832/2920/3458/959/8743/7046/7048/53833/5008/7852/8995/8795/51330/3556/7133/3577/3557/3454/3586/1234/1438/939/7850/2921/10148/8741/3566/6361/6364/386653/355/1436/8718/6362/6351/55504/58191/3570/2660/3587/6367/2661/729230/1236/6348/9466/958/3459/6355/6369/9235/1524/26525/6359/3594/608/1441/112744/6354/8792/27242/3565/3953/23529
hsa04145	Phagosome	119	0.4437	2.25445	7.07574e-08	1.6136e-06	1.26497e-06	2691	tags=40%, list=19%, signal=33%	245972/4688/11151/4689/3109/3133/2212/653361/3134/2214/2204/84617/7057/7277/7097/3108/7099/948/9114/4353/3684/6891/64581/3119/525/929/3117/203068/1520/3916/2213/3115/1536/3920/3690/200576/534/5878/23673/79861/821/10333/3111/4973/7280/533/811/4481
hsa04659	Th17 cell differentiation	91	0.478856	2.3186	7.26848e-08	1.6136e-06	1.26497e-06	3269	tags=53%, list=23%, signal=41%	4773/7535/3109/919/917/915/3458/4794/6772/7046/4775/7048/916/3108/50943/3556/3119/10148/3566/3117/3570/3551/3115/9466/4792/3459/30009/3594/112744/5599/6778/3565/3717/3111/6777/861/196/3662/5601/3326/5533/4790/50615/6776/27040/5530/3716/5603
hsa04612	Antigen processing and presentation	49	0.582475	2.47537	1.13866e-07	2.36983e-06	1.85781e-06	3055	tags=61%, list=22%, signal=48%	2923/3821/3823/3824/3310/3109/3133/3134/4261/3458/926/3811/972/3108/6891/3119/6892/3117/1520/3115/3812/8625/821/3111/4802/811/3309/3105/3326/5720
hsa04064	NF-kappa B signaling pathway	83	0.473701	2.26824	3.10099e-07	6.07428e-06	4.76189e-06	2154	tags=39%, list=15%, signal=33%	5579/115650/4050/8915/7535/10673/7706/695/2920/959/597/10892/472/4615/7188/3383/5336/7099/84433/2921/929/6351/1460/3551/7189/5971/4792/958/8737/10454/8792/5328
hsa05132	Salmonella infection	208	0.344644	1.89299	4.32277e-07	7.99712e-06	6.26928e-06	3628	tags=44%, list=26%, signal=33%	841/5788/27128/4671/834/58484/29108/10095/197259/9648/5294/84617/9844/8743/10627/837/3071/8677/10092/7277/4615/1499/7097/8795/7099/838/9475/6932/998/9842/10096/114548/929/5606/51176/11035/203068/23265/3551/5894/7189/84516/58498/8655/4792/29109/8737/63916/8767/3799/5878/10097/9367/10454/10392/5599/9267/79861/10333/3836/54205/112574/23339/10093/7280/114609/93408/5290/5601/9266/3326/84790/81027/4790…
hsa05417	Lipid and atherosclerosis	173	0.36239	1.93935	4.88252e-07	8.55725e-06	6.70839e-06	3659	tags=45%, list=26%, signal=34%	841/4688/10451/4773/4689/834/3310/653361/29108/637/2920/22926/6403/959/8743/4775/10010/1555/2081/7409/4615/7097/8795/3383/7099/3661/5330/948/9475/4318/998/3845/2921/114548/929/19/5606/355/3551/1536/7189/6348/4792/958/4893/10454/5599/818/1649/338/3717/10333/54205/4973/1573/4780/114609/3309/5290/5601/3949/3326/5533/4790/9138/23236/6648/5530/5603/7410/2353/596/2919/5170/3312/5451/5970/816
hsa05170	Human immunodeficiency virus 1 infection	166	0.367585	1.95097	6.40095e-07	1.06576e-05	8.35492e-06	3485	tags=43%, list=25%, signal=32%	841/5579/2923/4773/919/917/3133/637/3134/915/5829/4775/2773/916/7852/472/4615/7188/7097/5336/54331/7133/7099/3661/10053/1234/23291/3845/6891/200315/5606/355/6892/3551/5894/7189/4792/60489/25939/4893/8737/10454/164668/5599/3710/8905/5880/27350/54205/494551/811/130340/5290/8450/5601/3105/2782/2185/5533/4790/6500/5058/51764/5530/2788/5603/162/995/2353/596/85417
hsa04061	Viral protein interaction with cytokine and cytokine receptor	76	0.470078	2.19712	7.65983e-07	1.133e-05	8.88204e-06	2013	tags=39%, list=14%, signal=34%	8807/8764/8809/8794/2920/8743/53833/7852/8795/7133/3577/3586/1234/2921/6361/6364/1436/6362/6351/3570/3587/6367/729230/1236/6348/6355/6369/1524/6359/6354
hsa05130	Pathogenic Escherichia coli infection	161	0.365135	1.93057	7.70333e-07	1.133e-05	8.88204e-06	3418	tags=42%, list=25%, signal=32%	841/27128/4644/4671/834/3059/2212/29108/10095/5777/9170/9074/84617/10458/8743/837/3071/7456/4542/10092/7277/2534/7430/4615/8795/4627/7099/9475/998/10096/114548/355/203068/3551/7189/10672/4792/64005/7009/8737/10097/10454/5599/9267/8440/79861/54205/51208/10093/7280/10686/114609/6093/5601/9266/84790/81027/4790/9181/9138/5058/5603/4651/10383/2353/1902/6188
hsa05135	Yersinia infection	120	0.409789	2.08662	7.8255e-07	1.133e-05	8.88204e-06	1589	tags=28%, list=11%, signal=25%	7454/10451/4773/834/3676/7535/58484/2212/29108/10095/9844/10458/5586/5829/4775/926/7456/10092/6195/7409/4615/2335/7099/3661/4210/3586/9475/998/10096/114548/5606/3551/7189/4792
hsa05235	PD-L1 expression and PD-1 checkpoint pathway in cancer	77	0.463539	2.18076	2.30115e-06	3.19285e-05	2.50301e-05	1795	tags=34%, list=13%, signal=30%	29126/4773/7535/919/917/10125/5777/915/3458/4794/6772/4775/916/4615/7097/7099/3845/5606/1460/3551/5894/7189/4215/4792/3459/4893
hsa05164	Influenza A	123	0.390036	1.98411	2.4253e-06	3.2305e-05	2.53252e-05	3050	tags=37%, list=22%, signal=29%	841/5579/834/3109/29108/637/7706/4261/3458/6772/8743/51284/4600/4615/4939/8795/3108/3383/7099/3661/3454/3119/402569/114548/355/3117/3551/3115/5894/4792/3459/3838/3717/3111/3836/54205/5371/10379/4940/4928/10482/64135/5290/83447/4790/1021
hsa05321	Inflammatory bowel disease	53	0.516593	2.25504	5.24503e-06	6.44297e-05	5.05091e-05	2339	tags=45%, list=17%, signal=38%	8807/3109/8809/64127/4094/3458/6772/6775/7097/3108/50943/7099/3586/3119/3566/3117/3115/3459/30009/3594/112744/6778/3565/3111
hsa05332	Graft-versus-host disease	26	0.656346	2.40251	5.27473e-06	6.44297e-05	5.05091e-05	1761	tags=54%, list=13%, signal=47%	3821/3824/3109/3133/3134/3458/3811/3108/3119/355/3117/3115/3002/3812
hsa04670	Leukocyte transendothelial migration	94	0.428729	2.08173	5.41751e-06	6.44297e-05	5.05091e-05	1578	tags=33%, list=11%, signal=29%	5579/3683/4688/5175/7294/83692/10451/4689/3676/653361/9074/10627/5829/2773/7408/7852/7430/7409/1499/3383/5336/9475/4318/998/3702/3684/83593/4313/87/1536/58498
hsa05145	Toxoplasmosis	90	0.429081	2.07898	5.98549e-06	6.87299e-05	5.38802e-05	3628	tags=50%, list=26%, signal=37%	841/23533/3310/3109/4261/5294/3458/6772/959/2773/4615/7097/3108/7099/3586/1234/3119/5606/3117/3587/3551/3115/7189/4792/958/3459/146850/10454/3910/5599/3717/3111/54205/22798/5601/3949/4790/284217/3716/5603/596/3127/5170/3312/5970
hsa05161	Hepatitis B	132	0.374791	1.92799	6.39881e-06	7.10267e-05	5.56808e-05	3837	tags=42%, list=28%, signal=30%	841/5579/4773/637/6772/7046/4775/9134/7048/6775/4615/7097/7099/3661/3454/4318/3845/2885/5606/355/1386/3551/5894/7189/1870/4792/6554/1017/4893/1960/10454/5599/6778/2002/3717/54205/6777/114609/64135/5290/5601/2185/4790/843/6776/3716/5603/6654/2353/596/57506/5970/7534/7529/1654
hsa05323	Rheumatoid arthritis	70	0.455273	2.11026	1.30107e-05	0.00013976	0.000109564	1716	tags=34%, list=12%, signal=30%	245972/3683/4050/3109/10673/2920/3458/7097/3108/1493/3383/7099/9114/3119/2921/8741/525/6364/3117/3115/7010/6348/54/534
hsa05163	Human cytomegalovirus infection	175	0.328331	1.76627	1.99519e-05	0.000207625	0.000162766	3300	tags=35%, list=24%, signal=27%	841/5579/2923/4773/3133/637/3134/5829/4775/2773/113/7852/1499/7188/54331/3661/5330/1234/9475/3845/6891/2885/355/1386/6892/6351/3570/3587/3551/5894/10672/1870/6348/3690/4792/4893/8737/3710/6009/2002/5880/108/54205/6667/811/6093/5290/11214/3105/2782/2185/5533/4790/1021/9138/23236/51764/5530/2788/3716/5603/6654
hsa05167	Kaposi sarcoma-associated herpesvirus infection	151	0.345703	1.81655	2.38086e-05	0.00024025	0.000188342	3269	tags=36%, list=23%, signal=28%	841/23533/4773/3055/3133/637/3134/5294/2920/9261/6772/4775/57580/1499/3383/5336/54331/3661/3454/1234/6932/3845/8678/2921/51176/355/3551/5894/1870/4792/3459/4893/146850/131450/5599/3710/3717/54205/285/10379/7314/5290/7311/5601/9976/3105/2782/5533/4790/1021/51764/5530/2788/3716/5603
hsa05162	Measles	111	0.384324	1.94283	2.71836e-05	0.00026624	0.000208716	3628	tags=41%, list=26%, signal=30%	841/3310/917/637/915/6772/9134/916/51284/4600/4615/4939/7097/7099/3661/3454/355/1460/2213/6504/3551/7189/4792/1017/9367/5599/4478/54205/6777/10379/4940/64135/5290/5601/4790/1021/6776/3716/2353/30835/596/57506/1027/3312/5970
hsa05416	Viral myocarditis	46	0.508612	2.12006	3.03672e-05	0.000288923	0.000226499	3622	tags=59%, list=26%, signal=44%	841/3683/3109/3133/637/3134/959/2534/3108/3383/3119/3117/3115/958/27/5880/3111/1604/54205/3105/284217/8672/3689/3127/942/6444/60
hsa04613	Neutrophil extracellular trap formation	94	0.404186	1.96256	4.2341e-05	0.000391655	0.000307034	1524	tags=30%, list=11%, signal=27%	2357/5579/3683/4688/366/4689/834/51311/728/2212/653361/2214/1511/6403/837/51284/7097/5336/7099/5330/4353/3684/64581/820/27180/5894/1536/3690
hsa05340	Primary immunodeficiency	32	0.558821	2.12952	6.20801e-05	0.000558721	0.000438005	2054	tags=53%, list=15%, signal=45%	5788/3575/115650/7535/695/4261/915/959/916/926/6891/3543/29851/958/8625/326/973
hsa04217	Necroptosis	91	0.399785	1.93575	7.89976e-05	0.000692268	0.000542698	3659	tags=48%, list=26%, signal=36%	841/834/29108/637/197259/3458/6772/8743/6775/7188/8795/7099/2512/3454/2752/114548/5837/355/11035/1536/3459/8737/246/5599/6778/818/5119/3717/5836/6777/10379/5601/3326/83447/25978/7417/8681/6776/3716/192111/142/596/128866/816
hsa05142	Chagas disease	84	0.404739	1.94009	9.80838e-05	0.000837485	0.000656539	1840	tags=29%, list=13%, signal=25%	841/919/917/915/3458/7046/7048/2773/916/4615/7097/5521/7099/5330/3586/55844/5522/355/3551/7189/6348/4792/3459/5519
hsa05330	Allograft rejection	27	0.58387	2.15308	0.000109804	0.000908697	0.000712366	2339	tags=56%, list=17%, signal=46%	3109/3133/3134/3458/959/3108/3586/3119/355/3117/3115/958/3002/3565/3111
hsa04625	C-type lectin receptor signaling pathway	92	0.385157	1.87117	0.000111882	0.000908697	0.000712366	3638	tags=47%, list=26%, signal=35%	841/4046/4773/834/8915/29108/3659/8844/26253/9261/6772/4775/10892/5336/3586/3845/64581/114548/6361/6367/3551/5894/5971/4792/51266/4893/1960/5599/3710/10379/9020/5290/5601/5533/4790/93978/5058/5530/5603/30835/64170/5970/2207
hsa05171	Coronavirus disease - COVID-19	177	0.30966	1.65645	0.0001371	0.00108701	0.000852151	3564	tags=38%, list=26%, signal=29%	5579/834/51311/728/2212/1839/6403/6772/6868/51284/4600/4615/4939/7097/6137/6205/5336/7099/3661/3454/6123/114548/3570/3551/1536/7189/6130/4792/6141/2162/1675/4142/5599/6232/6193/6229/6209/10379/2197/4940/64135/6157/5290/6227/7311/5601/6230/6210/6202/4790/10747/9349/6132/6176/9636/3716/5603/2353/6188/6164/6171/727/3627/6125/57506/140801/23521
hsa04142	Lysosome	112	0.368011	1.86137	0.000147265	0.00114045	0.000894046	2918	tags=39%, list=21%, signal=31%	245972/9516/1521/1511/9583/23553/23457/10053/9114/10577/768239/23312/6556/9476/5538/1520/3916/3920/3423/54/1213/135112/4668/26088/3482/3073/22901/1522/57192/2517/23062/1512/8905/1519/1201/1075/533/2581/130340/5476/5660/4126/968/3988
hsa05150	Staphylococcus aureus infection	71	0.425905	1.97213	0.000167109	0.00126471	0.00099146	2448	tags=42%, list=18%, signal=35%	2357/3683/1669/3109/728/25984/2212/2214/2204/6403/3108/3383/342574/3586/1668/3684/3882/3119/820/3117/2213/3115/125115/3885/1675/3886/3866/6404/3111/353288
hsa05320	Autoimmune thyroid disease	28	0.562996	2.07695	0.000236632	0.00175108	0.00137274	2944	tags=61%, list=21%, signal=48%	3109/3133/3134/959/3108/1493/3586/3119/355/3117/3115/958/3002/3565/3111/7253/3105
hsa05134	Legionellosis	45	0.469448	1.93144	0.000267361	0.00193546	0.00151729	1589	tags=33%, list=11%, signal=30%	841/4671/834/3310/58484/29108/2920/4615/7097/7099/3684/2921/929/10767/4792
hsa04672	Intestinal immune network for IgA production	40	0.494078	1.9828	0.000277269	0.00196448	0.00154004	2447	tags=50%, list=18%, signal=41%	115650/3695/3676/3109/10673/23308/959/7852/3108/3586/3119/8741/29851/3117/3115/958/608/3565/3111/56477
hsa04514	Cell adhesion molecules	124	0.335617	1.7149	0.000329048	0.00228277	0.00178956	1592	tags=27%, list=11%, signal=24%	5788/29126/3683/5175/83692/3696/3695/3676/3109/3133/3134/10666/9074/6402/23308/6403/959/926/6900/999/3108/1493/3383/3684/3119/29851/923/3117/3115/933/3385/914/958
hsa04622	RIG-I-like receptor signaling pathway	49	0.458326	1.94777	0.000399985	0.00271826	0.00213096	3628	tags=45%, list=26%, signal=33%	841/54941/56832/7706/10010/79132/3661/80143/3551/7189/4792/8737/5599/64135/5601/4790/843/9636/5603/3627/57506/5970
hsa05168	Herpes simplex virus 1 infection	372	-0.277847	-1.48311	0.000582377	0.00387863	0.00304062	3094	tags=31%, list=22%, signal=25%	25833/7772/7769/79175/84924/10172/163059/84671/7710/7733/100289635/7755/22835/126231/79744/90317/162993/7561/374899/7743/146542/51135/7568/163131/7712/55786/7768/84765/7773/10780/374900/55552/90338/201514/29915/342909/148254/207/163050/25888/115509/340385/5296/7567/7761/100287226/126295/163051/84775/90075/54811/79898/170959/285267/7711/79862/197320/90576/284306/729747/55713/147686/199704/57547/16…
hsa04810	Regulation of actin cytoskeleton	182	0.288291	1.55386	0.000799852	0.00518782	0.00406695	3434	tags=38%, list=25%, signal=29%	3683/10451/3696/3695/3676/10095/9170/10458/10627/5829/2251/3071/10092/7852/7430/7409/2335/1729/4627/85477/50649/9475/998/3684/3845/10096/85464/221178/79837/87/7074/5894/6548/10672/3690/58498/200576/54434/4893/8826/10097/9087/2246/7414/4660/3630/5880/4478/1730/10093/93408/6093/5290/2254/324/3645/103910/9138/128239/10788/5216/5058/2253/6654/7410/8074/5499/1902/3689
hsa05166	Human T-cell leukemia virus 1 infection	180	0.287177	1.54662	0.000814558	0.00518782	0.00406695	3262	tags=33%, list=23%, signal=25%	2113/3683/115650/4773/3109/917/3133/3134/915/7046/4775/9134/7048/916/113/472/3108/3383/6688/3845/3119/7850/2648/387332/1386/3117/3551/3115/1870/4215/5971/4792/958/1017/2005/4893/64682/5599/2002/108/821/3111/2114/6777/811/9020/200186/5290/5601/3105/83447/5533/4790/51433/7417/6776/10524/5530/3716
hsa05144	Malaria	38	0.470251	1.85661	0.000825688	0.00518782	0.00406695	1592	tags=39%, list=11%, signal=35%	3683/5175/22914/3458/7057/6403/959/4615/7097/3383/7099/948/3586/4035/958
hsa05310	Asthma	24	0.5492	1.95509	0.00112376	0.00692986	0.00543261	2647	tags=54%, list=19%, signal=44%	3578/3109/959/3108/3586/3119/3117/5553/3115/958/3565/3111/3596
hsa04666	Fc gamma R-mediated phagocytosis	80	0.357211	1.68631	0.00129135	0.00781852	0.00612927	1480	tags=26%, list=11%, signal=24%	5788/5579/7454/10451/3055/2212/653361/10095/2214/7408/10092/273/7409/5581/5336/85477/998/10096/2213/5894/3635
hsa04657	IL-17 signaling pathway	82	0.350079	1.66058	0.00196087	0.0116602	0.00914089	3801	tags=45%, list=27%, signal=33%	841/6279/6280/2920/3458/7188/4318/2921/6361/6364/3551/7189/6278/4792/112744/6354/5599/3565/2354/10758/225689/3596/5601/5597/3326/4790/51433/727897/5603/23765/5598/2353/3627/2919/5970/7128/27190
hsa04940	Type I diabetes mellitus	32	0.47139	1.79635	0.00292948	0.0170502	0.0133664	2339	tags=41%, list=17%, signal=34%	3109/3133/3134/3458/3108/3119/355/3117/3115/2572/3002/3630/3111
hsa05203	Viral carcinogenesis	137	0.299268	1.54337	0.0029697	0.0170502	0.0133664	1846	tags=23%, list=13%, signal=20%	841/245972/23352/3516/3133/3190/3134/9261/5829/9134/2968/7188/3661/1234/85477/9114/6672/998/3845/2648/2885/387332/5966/1386/87/7531/5366/4792/1017/4893/1960/7874
hsa05160	Hepatitis C	119	0.322726	1.63978	0.00337432	0.0190449	0.0149301	1840	tags=23%, list=13%, signal=20%	841/637/9074/3458/6772/4600/4939/1499/5521/3661/8554/3454/3845/55844/2885/5522/355/7531/3551/5894/7189/1870/4792/1017/4893/8737/5519
hsa05219	Bladder cancer	35	0.455272	1.78348	0.0034746	0.019284	0.0151176	1795	tags=29%, list=13%, signal=25%	1839/23604/7057/999/4318/3845/4313/5894/1870/4893
hsa04620	Toll-like receptor signaling pathway	74	0.357818	1.65928	0.0039523	0.0215757	0.0169141	3628	tags=41%, list=26%, signal=30%	841/51311/6772/51284/4615/7097/7099/3661/3454/929/5606/6351/3551/7189/6348/4792/958/8737/10454/5599/10333/114609/5290/5601/4790/5603/2353/3627/942/5970
hsa05202	Transcriptional misregulation in cancer	154	0.276507	1.45589	0.00496101	0.0265625	0.0208234	2778	tags=29%, list=20%, signal=23%	8013/4299/64919/1669/3695/8464/4094/3398/7048/597/6935/472/2313/7403/1668/4353/6688/4318/3684/3248/7850/929/5966/1436/4208/64332/958/604/3002/2005/3087/2078/3065/5328/1649/4066/904/5371/6667/221037/861/51426/4149/7849
hsa00280	Valine, leucine and isoleucine degradation	41	-0.45452	-1.72503	0.00502533	0.0265625	0.0208234	2752	tags=46%, list=20%, signal=37%	4329/316/34/1892/10449/3712/5095/64087/3155/549/27034/38/3158/35/65985/5096/56922/3033/586
hsa01212	Fatty acid metabolism	49	-0.427972	-1.6961	0.00535484	0.0278619	0.0218421	4264	tags=51%, list=31%, signal=36%	39/1962/1374/3295/31/6342/54898/2194/79071/34/1892/10449/27349/79966/51102/38/35/81616/84869/9374/6785/1376/54995/6319/3033
hsa04210	Apoptosis	115	0.292683	1.48219	0.008301	0.0425267	0.0333384	3628	tags=39%, list=26%, signal=29%	841/835/1521/637/8743/597/2081/56616/7277/472/8795/3845/63970/355/1520/3551/5894/5366/4792/3002/4893/8737/1522/5599/3710/1512/1649/1519/79861/54205/1075/9020/5290/5601/1439/84790/4790/843/2353/142/596/5170/143/60/5970
