# Supplementary material for: Exploration of key genes associated with oxidative stress in polycystic ovary syndrome and experimental validation
Source: Front Med (Lausanne). 2025 Feb 27;12:1493771. doi: 10.3389/fmed.2025.1493771 (PMC11904916; doi:10.3389/fmed.2025.1493771)
Supplement: Supplementary file 5 [file Table_5.xls]

## Sheet: CBL.kegggsea
ID	Description	setSize	enrichmentScore	NES	pvalue	p.adjust	qvalues	rank	leading_edge	core_enrichment
hsa03010	Ribosome	98	0.482537	2.36521	1.34916e-08	4.4927e-06	4.43092e-06	4142	tags=65%, list=30%, signal=46%	6164/11222/6129/6232/6139/64965/6227/51069/6230/6142/6169/6166/6224/140801/6130/6202/7311/51023/6125/6234/6229/2197/219927/6137/6141/63875/6122/3921/6171/6189/6157/6187/51065/29093/6233/6210/6209/9045/6147/6158/6207/6223/6193/23521/63931/6135/6165/6181/6170/4736/6124/6235/9553/11224/6231/28998/6188/6205/6173/6222/6176/65003/29074/64979
hsa05171	Coronavirus disease - COVID-19	177	0.33551	1.80066	1.91428e-05	0.00318728	0.00314345	4034	tags=53%, list=29%, signal=38%	3454/6164/6129/9636/6232/6139/51284/6227/4142/6230/6142/6169/727/6166/6224/6868/140801/6130/57506/6772/733/6202/7311/6125/6234/6229/2197/6137/1536/5600/6885/6141/7450/5290/6122/5599/3921/4790/6171/6189/6157/6187/4314/51065/6233/6210/10747/7097/6209/1839/4792/9045/7099/5336/7189/6147/3569/64135/6158/6207/114548/6223/185/3572/6193/23521/1147/728/6135/6165/5579/29110/732/3593/6181/6170/4736/731/6124…
