# Supplementary material for: Exploration of key genes associated with oxidative stress in polycystic ovary syndrome and experimental validation
Source: Front Med (Lausanne). 2025 Feb 27;12:1493771. doi: 10.3389/fmed.2025.1493771 (PMC11904916; doi:10.3389/fmed.2025.1493771)
Supplement: Supplementary file 8 [file Table_8.xls]

## Sheet: IFNG.kegggsea
ID	Description	setSize	enrichmentScore	NES	pvalue	p.adjust	qvalues	rank	leading_edge	core_enrichment
hsa04145	Phagosome	119	0.558203	2.67095	1e-10	4.75714e-09	3.44361e-09	2478	tags=47%, list=18%, signal=39%	6891/3108/4689/7097/929/3119/653361/1536/3109/948/4353/7057/7099/9114/3115/200576/2213/2204/2212/4688/4481/3684/3134/523/821/3133/3117/4973/64581/7037/2214/534/11151/8685/811/7277/245972/3916/3112/30835/81035/3127/84790/4074/9341/718/55176/7879/3105/3688/50617/533/84617/3920/60/5289
hsa04621	NOD-like receptor signaling pathway	145	0.501127	2.46384	1e-10	4.75714e-09	3.44361e-09	2398	tags=39%, list=17%, signal=33%	4210/838/23710/388646/114548/1536/837/22900/820/2920/8767/7531/22861/114769/5027/4939/64127/7099/4615/7189/4792/834/2633/4671/29108/2921/1669/115362/3551/10392/58484/5586/4790/11035/7128/118429/2634/3716/5599/3709/84674/6772/64170/6347/90550/10010/841/10628/5603/5601/4940/9474/23118/115361/3606/329/1432
hsa04658	Th1 and Th2 cell differentiation	75	0.613589	2.69732	1e-10	4.75714e-09	3.44361e-09	2699	tags=60%, list=19%, signal=49%	3458/915/4773/3516/3108/3119/55534/3109/3459/917/4853/4792/6775/3115/30009/6776/3551/3596/4790/3566/3716/3117/3717/5599/5530/6772/4775/4094/5603/919/3112/5601/3127/3594/920/5534/27040/1432/3714/2353/916/6778/6777/3111/4794
hsa04659	Th17 cell differentiation	91	0.580809	2.64181	1e-10	4.75714e-09	3.44361e-09	2808	tags=52%, list=20%, signal=42%	3458/915/4773/7048/3108/3119/3556/3109/3459/917/4792/3115/30009/6776/4088/3551/4790/3566/3662/3716/3117/3717/5599/5530/6772/4775/196/5603/919/3112/5601/3127/3594/920/51561/7046/5534/27040/1432/2353/916/6778/6777/3111/4794/3570/861
hsa05152	Tuberculosis	134	0.564492	2.74659	1e-10	4.75714e-09	3.44361e-09	2478	tags=50%, list=18%, signal=42%	3458/8915/3108/7097/929/3119/820/3586/3109/3459/8767/637/4046/10892/64127/7099/9114/4615/26253/7189/3115/2213/7421/2212/3656/3684/843/4790/972/818/91860/581/3716/3117/64581/3717/5599/5530/2207/6772/2214/4261/64170/11151/841/245972/5894/5603/3916/816/3112/5601/30835/3127/1594/54205/718/7879/8625/51561/3606/50617/533/5534/1432/3920/5289
hsa05169	Epstein-Barr virus infection	161	0.480598	2.39688	1e-10	4.75714e-09	3.44361e-09	3453	tags=49%, list=25%, signal=37%	915/3516/6891/953/3383/3108/7097/3119/960/3109/637/917/5608/4939/4615/7189/5606/4792/3115/355/695/9134/5971/3551/3134/2923/4790/7128/3133/581/3716/3117/5599/6772/9636/965/841/811/5290/3683/9541/5603/919/3112/5601/3127/958/4940/51426/23118/54205/5701/1021/956/3105/1027/1432/3627/916/3111/4794/10379/7188/1647/317/7874/5291/896/3454/4193/8772/9861/10018/7187/6892/7297/23586/6774/4616
hsa05417	Lipid and atherosclerosis	173	0.462897	2.31866	1e-10	4.75714e-09	3.44361e-09	2587	tags=39%, list=19%, signal=32%	4773/3383/4689/7097/114548/929/4318/653361/1536/948/2920/637/959/5608/2081/7099/4615/7189/10451/4780/5606/4792/834/355/29108/2921/6648/6348/4688/3310/3551/1649/8743/7409/4790/818/91860/581/4973/3717/5599/5530/4775/6347/5906/10010/841/8795/5290/1555/5603/3312/816/5601/958/23118/54205/4893/998/3606/19/5534/3309/1432/9451/22926/2353
hsa04380	Osteoclast differentiation	102	0.532405	2.47789	1.76392e-10	7.3423e-09	5.31496e-09	3066	tags=52%, list=22%, signal=41%	3458/4773/7048/4689/653361/54/7305/3459/353514/5608/7189/4792/2213/11025/1436/2212/695/4688/5971/3551/4790/10859/3716/11006/5599/5530/6772/2214/2885/6688/2354/5290/11024/10990/54209/5603/9846/5601/1513/23118/1540/7046/5534/1432/2534/2353/79168/2355/10379/11027/8792/5291/3454
hsa05140	Leishmaniasis	60	0.615539	2.60578	3.37987e-10	1.25055e-08	9.05253e-09	2684	tags=60%, list=19%, signal=49%	3458/3108/4689/7097/3119/653361/1536/3586/3109/3459/7099/4615/7189/4792/3115/2212/4688/3684/4790/3716/3117/3717/6772/2214/5777/5579/5603/3112/3127/3676/23118/718/3688/1432/2353/3111
hsa04142	Lysosome	112	0.499368	2.37464	8.34337e-10	2.77834e-08	2.01119e-08	2678	tags=44%, list=19%, signal=36%	54/10577/5538/23457/4126/1512/9114/23312/4891/26503/3423/22901/285362/26088/1213/9516/9583/9476/1510/4668/23062/57192/1522/5641/768239/245972/427/5660/968/6556/3916/1513/4074/8906/1511/3073/1075/411/2760/50617/533/8905/3920/2517/8546/1657/3988/162/2629
hsa05164	Influenza A	123	0.491286	2.36261	9.8878e-10	2.99331e-08	2.1668e-08	3414	tags=50%, list=25%, signal=38%	3458/7706/51284/3383/3108/114548/3119/3109/3459/637/4600/4939/7099/4615/4792/834/3115/355/29108/3551/3836/8743/64135/4928/4790/4599/581/3716/3117/3717/6772/4261/6347/841/8795/5290/5579/5894/3112/3127/4940/54205/1021/3606/390748/60/10482/3627/3111/10379/2224/317/6041/5291/896/3454/8772/5371/10241/7187/7297/23586
hsa04662	B cell receptor signaling pathway	70	0.569969	2.48083	1.38176e-09	3.83437e-08	2.77563e-08	2757	tags=51%, list=20%, signal=41%	4773/8915/10892/353514/10451/4792/2213/84433/11025/27071/695/3551/25780/7409/4790/10859/11006/5530/4775/5777/2885/5290/5579/5894/11024/10990/974/933/4893/973/5534/6654/2353/79168/4794/11027
hsa04612	Antigen processing and presentation	49	0.640123	2.5633	2.35439e-09	5.74537e-08	4.15897e-08	2690	tags=61%, list=19%, signal=50%	3458/3811/6891/3108/3119/3109/3115/3310/3134/2923/972/821/3133/3821/3117/4261/5641/811/3312/3112/3127/3823/920/8625/3105/3309/926/925/3111/3824
hsa05131	Shigellosis	182	0.42406	2.14376	2.41547e-09	5.74537e-08	4.15897e-08	2478	tags=35%, list=18%, signal=29%	8915/58498/472/114548/929/960/837/5581/8767/10892/7099/4615/7189/4792/834/4671/29108/3551/10392/92610/58484/7323/6093/10092/4790/9844/3059/581/1729/89869/8678/5599/3709/9267/10095/55062/199746/10096/7321/5290/5603/11146/5216/5829/10097/5601/27128/831/9474/23118/54205/718/998/23291/58528/3688/3606/6233/7307/1432/10093/60/9181/5289
hsa04217	Necroptosis	91	0.520205	2.36615	2.60015e-09	5.77232e-08	4.17848e-08	2785	tags=44%, list=20%, signal=35%	3458/114548/1536/3459/637/197259/7099/834/6775/355/8605/29108/6776/5837/5836/8743/2512/818/11035/7128/581/3716/3717/5599/6772/2752/841/8795/816/5601/142/283748/27243/1540/329/6778/6777/10379/7188/10059
hsa04640	Hematopoietic cell lineage	82	0.53298	2.36628	4.78978e-09	9.96874e-08	7.21619e-08	2783	tags=49%, list=20%, signal=39%	915/4311/914/3108/929/3119/960/1438/3109/948/911/917/2322/7850/3575/931/3115/952/1436/290/3684/1441/951/3566/3117/924/7037/966/945/913/3112/3127/3676/920/933/916/926/925/3111/3570
hsa04650	Natural killer cell mediated cytotoxicity	90	0.521692	2.37224	5.55856e-09	1.08882e-07	7.8818e-08	2800	tags=47%, list=20%, signal=38%	3458/3811/4773/3383/7305/3459/637/3002/10451/355/10870/8743/7409/135250/3133/6452/3821/4068/5530/2207/2214/5777/2885/8795/5290/5579/5894/3683/5058/919/962/3823/4893/3105/259197/5534/27040/6654/2534/3824/2185/22914
hsa05162	Measles	111	0.482595	2.29129	8.7531e-09	1.61932e-07	1.1722e-07	3416	tags=50%, list=25%, signal=38%	915/51284/7097/6504/637/917/4600/4939/7099/4615/7189/4792/355/2213/6776/9134/3310/3551/4179/64135/4790/7128/8667/4599/581/3716/5599/6772/9367/841/5290/1460/3312/5601/30835/4940/23118/54205/1021/1027/9451/2353/916/6777/10379/317/5291/896/598/3454/8772/4478/7187/7297/23586/6774
hsa05135	Yersinia infection	120	0.458303	2.19999	1.63672e-08	2.86857e-07	2.0765e-07	3018	tags=44%, list=22%, signal=35%	4773/4210/114548/3586/7456/5608/7099/4615/7189/10451/5606/4792/834/7454/29108/2212/3551/9815/58484/5586/6093/7409/10092/4790/9844/5599/10095/4775/6347/10096/5290/5603/5829/10097/5601/3676/23118/920/998/3688/3606/27040/1432/10093/60/2353/926/925/2185/8874/6197/5291/63916
hsa05145	Toxoplasmosis	90	0.508689	2.31311	1.87645e-08	3.12428e-07	2.26161e-07	2398	tags=47%, list=17%, signal=39%	3458/2773/3108/7097/3119/3586/3109/1234/3459/959/5608/7099/4615/7189/5606/4792/3115/23533/5294/3310/3551/4790/3716/3117/3717/5599/6772/4261/841/5603/3312/3112/5601/3127/958/23118/54205/345611/146850/3688/329/1432
hsa05132	Salmonella infection	208	0.392045	2.02161	2.44883e-08	3.88314e-07	2.81094e-07	3127	tags=38%, list=22%, signal=30%	838/9648/58498/7097/114548/929/837/8767/5608/197259/7099/4615/7189/5606/4792/834/4671/5294/29108/3071/3551/3836/10392/58484/8743/10092/4790/9844/11035/581/5599/9267/10095/10096/9367/841/5788/8795/7277/5290/5894/5058/5603/5216/10097/5601/112574/60412/27128/84790/84516/4074/23118/6934/29109/54205/7879/998/10006/3606/329/23265/1432/10093/84617/60/5289/2353/1499/51164/51143/6932/27072/5291/63916/5142…
hsa05235	PD-L1 expression and PD-1 checkpoint pathway in cancer	77	0.532881	2.36261	2.57657e-08	3.89999e-07	2.82313e-07	2699	tags=49%, list=19%, signal=40%	3458/915/4773/7097/3459/917/5608/7099/4615/7189/5606/4792/3551/10125/4215/29126/4790/27436/3716/3717/5530/6772/4775/5777/5290/5894/1460/5603/919/10538/920/4893/5534/27040/1432/2353/916/4794
hsa04660	T cell receptor signaling pathway	94	0.497769	2.27752	2.76399e-08	4.00178e-07	2.89682e-07	2699	tags=45%, list=19%, signal=36%	3458/915/4773/8915/3586/959/917/10892/10451/4792/84433/1493/3551/10125/7409/4790/5599/5530/4775/5777/2885/5788/5290/5894/5058/5603/919/3702/5601/920/4893/998/5534/27040/1432/6654/2534/2353/916/926/925/4794
hsa04064	NF-kappa B signaling pathway	83	0.518736	2.31759	4.09486e-08	5.68162e-07	4.11282e-07	2364	tags=41%, list=17%, signal=34%	7706/597/8915/3383/472/929/2920/959/10673/10892/6351/4050/5328/7099/4615/7189/4792/84433/2921/695/5971/3551/4790/7128/5579/1460/79092/142/958/23118/6357/1540/329/27040
hsa04625	C-type lectin receptor signaling pathway	92	0.496911	2.25891	5.09871e-08	6.79148e-07	4.91623e-07	2528	tags=43%, list=18%, signal=36%	4773/8915/114548/3586/4046/10892/26253/4792/834/29108/3659/5971/3551/4790/9261/91860/64581/5599/3709/5530/1960/2207/6772/4775/64170/6361/841/5290/5894/5058/5603/5601/30835/51266/4893/51561/1540/5534/1432/93978
hsa04613	Neutrophil extracellular trap formation	94	0.487016	2.22831	9.05548e-08	1.1598e-06	8.39557e-07	2140	tags=37%, list=15%, signal=32%	51284/4689/7097/366/653361/1536/837/820/27180/4353/2357/7099/834/728/2212/4688/3684/4790/64581/2214/9734/5290/5579/727/5894/3683/1184/5603/10533/10014/8841/9759/1511/718/23569
hsa05171	Coronavirus disease - COVID-19	177	0.396114	1.98653	1.58659e-07	1.95679e-06	1.41649e-06	3416	tags=40%, list=25%, signal=30%	51284/7097/114548/1536/4600/4939/7099/4615/7189/4792/834/728/2212/1839/3551/64135/4790/4599/3716/6227/5599/6772/9636/6347/6868/5290/5579/727/5603/713/5601/9349/712/6157/6125/4940/23118/2197/718/1675/6202/51065/6229/6233/1432/6209/2162/3627/6141/2353/6205/51311/10379/6169/6164/6207/3570/714/6165/5291/4142/731/3454/6158/6232/7187/7297/6188/23586/6774
hsa05170	Human immunodeficiency virus 1 infection	166	0.406884	2.02651	1.64882e-07	1.96092e-06	1.41947e-06	2860	tags=36%, list=21%, signal=29%	915/4773/6891/164668/2773/7097/472/1234/7852/637/917/5608/7099/4615/7189/54331/5606/4792/355/3551/3134/2923/4790/3133/7133/91860/60489/581/5599/3709/5530/4775/841/811/5290/5579/5894/5058/5603/919/5829/5601/2788/23118/8906/54205/920/4893/23291/3105/5534/1432/8905/2353/916/162/7188/2185/27350/2771
hsa05323	Rheumatoid arthritis	70	0.521841	2.27135	2.4107e-07	2.76815e-06	2.00382e-06	2325	tags=46%, list=17%, signal=38%	3458/3383/3108/7097/3119/54/3109/2920/10673/4050/7099/9114/3115/2921/6348/1493/523/7010/3117/534/6347/8741/245972/3683/942/3112/3127/1513/51561/3606/50617/533
hsa05167	Kaposi sarcoma-associated herpesvirus infection	151	0.415915	2.05633	3.27089e-07	3.63069e-06	2.62819e-06	3655	tags=46%, list=26%, signal=35%	4773/3383/3055/1234/2920/3459/637/5608/285/54331/4792/355/23533/5294/2921/131450/3551/3134/4790/9261/3133/57580/91860/581/3716/3717/8678/5599/3709/5530/6772/4775/841/5290/5894/64422/5155/5603/942/5601/2788/6934/54205/718/4893/1021/146850/3105/9976/6233/5534/1432/5289/2353/1499/10379/6932/5291/2919/3454/8772/7187/7297/6774/1827/5336/5604/2782/805/7311
hsa04062	Chemokine signaling pathway	164	0.398495	1.98401	5.80457e-07	6.23523e-06	4.51357e-06	2240	tags=33%, list=16%, signal=28%	6362/2268/3577/58191/2773/653361/3055/1234/2920/7852/6355/6351/409/54331/10451/4792/10235/7454/1794/23533/5294/2921/6348/2870/3551/6093/7409/4790/9844/729230/57580/3717/6772/113/6354/2885/6361/6347/5906/5290/5579/5894/5058/3702/5829/2788/6368/108/10663/7074/6357/4893/998/146850
hsa05321	Inflammatory bowel disease	53	0.552465	2.28002	1.44221e-06	1.5008e-05	1.0864e-05	2267	tags=49%, list=16%, signal=41%	3458/3108/7097/3119/3586/3109/3459/8807/8809/64127/7099/6775/3115/30009/4088/3596/4790/3566/3117/6772/4094/3112/3127/3594/51561/3606
hsa05332	Graft-versus-host disease	26	0.670747	2.33889	2.37577e-06	2.39737e-05	1.73541e-05	2690	tags=69%, list=19%, signal=56%	3458/3811/3108/3119/3109/3002/3115/355/3134/3133/3821/3117/942/3112/3127/3105/3111/3824
hsa05134	Legionellosis	45	0.564297	2.20348	4.83375e-06	4.73423e-05	3.42702e-05	2267	tags=47%, list=16%, signal=39%	7097/929/2920/7099/4615/4792/834/4671/29108/2921/3310/3684/58484/1195/4790/10767/841/3312/54205/718/3606
hsa05142	Chagas disease	84	0.462864	2.08069	5.09731e-06	4.84973e-05	3.51063e-05	3103	tags=46%, list=22%, signal=36%	3458/915/7048/2773/7097/5521/3586/3459/917/7099/4615/7189/4792/355/6348/3551/4790/5599/6347/841/5519/811/2769/5290/5603/919/713/2778/5601/712/718/7046/1432/2353/916/714/2771/5291/8772
hsa05133	Pertussis	63	0.491673	2.11192	9.66219e-06	8.93753e-05	6.46971e-05	2860	tags=48%, list=21%, signal=38%	2773/114548/929/3586/7099/4615/7189/834/29108/3659/3684/3394/10392/4790/91860/5599/725/727/722/5603/713/5601/712/718/51561/3688/1432/2353/714/2771
hsa04622	RIG-I-like receptor signaling pathway	49	0.541159	2.16701	1.22149e-05	0.000109935	7.95796e-05	2536	tags=45%, list=18%, signal=37%	7706/7189/4792/54941/3551/843/64135/4790/79132/64343/5599/9636/10010/841/1654/5603/5601/9474/1540/1432/80143/3627
hsa05161	Hepatitis B	132	0.394739	1.92029	1.37514e-05	0.000120487	8.72184e-05	3103	tags=39%, list=22%, signal=30%	4773/7048/7097/4318/637/5608/7099/4615/7189/5606/4792/6775/355/1386/6776/9134/4088/3551/843/64135/6554/4790/581/3716/3717/5599/1960/6772/4775/2885/841/5290/5579/5894/1654/5603/5601/23118/54205/4893/7046/1432/6654/2353/6778/6777/2185/317/5291/3454/8772
hsa05130	Pathogenic Escherichia coli infection	161	0.37444	1.86744	1.41111e-05	0.000120487	8.72184e-05	2587	tags=35%, list=19%, signal=29%	114548/837/7456/4542/10672/7099/4644/4615/7189/4792/834/355/4671/29108/2212/3071/10686/3551/8743/6093/10092/4790/3059/581/5599/9267/10095/4627/5777/10096/841/8795/7277/5058/644672/5603/10097/5601/27128/84790/23118/7009/54205/64005/998/10006/3688/3606/9170/1432/10093/84617/60/9181/2534/2353
hsa04670	Leukocyte transendothelial migration	94	0.422215	1.93182	2.83278e-05	0.000233712	0.00016918	2997	tags=43%, list=22%, signal=34%	3383/2773/58498/4689/5175/4318/653361/1536/7852/83692/7294/10451/7408/4688/3684/10686/6093/7409/5906/5290/5579/3683/644672/4313/5603/3702/5829/3676/83593/998/3688/1432/60/1499/2185/7430/2771/87/5291/1003
hsa05150	Staphylococcus aureus infection	71	0.465468	2.03028	2.87754e-05	0.000233712	0.00016918	2996	tags=49%, list=22%, signal=39%	3383/3108/3119/25984/820/3586/3109/2357/3115/2213/2204/728/2212/1672/3684/1669/125115/3886/3117/2214/727/3683/713/3112/712/3127/718/342574/1675/3860/3111/714/353288/3885/3884
hsa05330	Allograft rejection	27	0.625972	2.20003	3.25788e-05	0.000258304	0.000186981	2246	tags=63%, list=16%, signal=53%	3458/3108/3119/3586/3109/959/3002/3115/355/3134/3133/3117/942/3112/3127/958/3105
hsa04620	Toll-like receptor signaling pathway	74	0.46222	2.02859	3.35723e-05	0.00025999	0.000188202	3103	tags=43%, list=22%, signal=34%	51284/7097/929/6351/5608/7099/4615/7189/5606/4792/6348/3551/4790/5599/6772/841/5290/5603/942/5601/958/1513/6696/23118/1432/3627/2353/51311/5291/4283/3454/8772
hsa05166	Human T-cell leukemia virus 1 infection	180	0.347213	1.74646	4.88743e-05	0.00036989	0.000267756	2742	tags=32%, list=20%, signal=26%	915/4773/7048/3383/3108/472/3119/3109/917/64682/7850/2114/4792/3115/1386/6776/9134/4088/5971/3551/3134/4215/4790/821/3133/581/3716/3117/5599/5530/113/4775/2113/6688/811/5290/3683/200186/3112/5601/3127/958/108/2005/10524/920/4893/8850/3105/7046/5534/5567/2353/916/9519/6777/3111/2224
hsa04672	Intestinal immune network for IgA production	40	0.539365	2.04414	5.20592e-05	0.000385238	0.000278867	1988	tags=45%, list=14%, signal=39%	23308/3695/3108/3119/3586/3109/7852/608/959/10673/3115/3117/8741/942/3112/3127/958/3676
hsa05202	Transcriptional misregulation in cancer	154	0.36104	1.78535	5.34419e-05	0.000386873	0.00028005	2876	tags=34%, list=21%, signal=28%	597/3695/6935/7048/472/929/4318/5966/4353/604/2322/7850/3398/3002/5328/221037/1436/3684/1669/64919/1649/904/4790/7403/2120/581/4299/4149/6688/4094/64332/905/942/4208/5218/4613/958/2130/51426/2005/8013/4300/1027/8464/329/4005/8864/3248/2078/2313/861/4291/1647
hsa04061	Viral protein interaction with cytokine and cytokine receptor	76	0.443447	1.95998	5.67548e-05	0.000402114	0.000291083	1341	tags=29%, list=10%, signal=26%	6362/3577/3586/1234/2920/8764/7852/6355/6351/8807/8809/1436/2921/6348/53833/8743/729230/7133/6354/6361/6347/8795
hsa05310	Asthma	24	0.632239	2.14231	6.48651e-05	0.000450002	0.000325748	2684	tags=67%, list=19%, signal=54%	3108/3119/3586/3109/959/3115/6037/3596/3117/2207/3578/3112/3127/958/5553/3111
hsa05163	Human cytomegalovirus infection	175	0.34301	1.72314	9.45592e-05	0.000642617	0.000465179	3122	tags=34%, list=22%, signal=26%	4773/6891/2773/1234/7852/637/6351/5608/10672/54331/4792/355/1386/7248/6348/3551/3134/6093/2923/4790/3133/91860/581/3716/3709/5530/113/4775/2885/6347/841/811/5290/5579/5894/11214/5603/5829/2778/2788/108/54205/4893/1021/3105/5534/1432/6654/5567/1499/7188/2185/3570/2771/5291/6376/4193/8772/1978
hsa05322	Systemic lupus erythematosus	42	0.528784	2.04472	0.000102747	0.000684297	0.00049535	3072	tags=62%, list=22%, signal=48%	3458/3108/3119/3586/6737/3109/959/3115/2212/3117/2214/727/942/713/3112/712/3127/958/6741/1511/718/3111/714/87/731/6634
hsa05120	Epithelial cell signaling in Helicobacter pylori infection	58	0.475444	1.99436	0.000126648	0.000826936	0.000598604	2398	tags=38%, list=17%, signal=32%	3577/2920/9114/4792/2921/1839/1445/3551/10392/523/4790/5599/534/6868/245972/5058/5603/5601/998/50617/533/1432
hsa04657	IL-17 signaling pathway	82	0.41508	1.84284	0.000133823	0.000856984	0.000620355	3344	tags=41%, list=24%, signal=32%	3458/6279/4318/2920/7189/4792/2921/3551/3596/4790/7128/5599/6354/6361/6347/841/2354/6280/5603/29761/5601/23118/1432/6426/23765/3627/2353/7188/5598/2919/8772/5597/7187/8061
hsa05320	Autoimmune thyroid disease	28	0.599836	2.10864	0.000141926	0.000891726	0.000645504	2246	tags=61%, list=16%, signal=51%	3108/3119/3586/3109/959/3002/3115/355/1493/3134/3133/3117/942/3112/3127/958/3105
hsa05416	Viral myocarditis	46	0.488429	1.93204	0.000277119	0.0017089	0.00123704	2684	tags=48%, list=19%, signal=39%	3383/3108/3119/3109/637/959/3115/3134/27/3133/3117/841/3683/942/3112/3127/958/54205/3105/60/2534/3111
hsa04936	Alcoholic liver disease	115	0.36315	1.729	0.000416358	0.00252086	0.0018248	3153	tags=37%, list=23%, signal=28%	929/2920/5608/7099/4615/7189/5606/4792/355/51094/728/2921/3551/4790/5562/23175/5599/841/727/5603/713/51422/5601/712/6434/9663/23118/6934/718/127/1432/50507/23765/1499/29896/714/10645/6932/130/2919/8772/23411
hsa05203	Viral carcinogenesis	137	0.352353	1.71302	0.000428574	0.00254848	0.0018448	3093	tags=36%, list=22%, signal=29%	3516/6672/85477/5966/1234/7531/9114/4792/1386/3190/6776/9134/3134/4790/9261/5366/3133/581/3716/1960/2885/9734/841/5290/245972/23352/1654/10014/5829/8841/9759/718/3249/4893/998/1021/8850/3105/1027/5922/5567/9519/6777/10379/7188/87/7874/5291/896/4193
hsa04060	Cytokine-cytokine receptor interaction	218	0.316114	1.63783	0.000472967	0.00276312	0.00200017	1341	tags=21%, list=10%, signal=19%	3458/6362/3577/58191/7048/3556/3586/1438/939/1234/2920/8764/7852/608/3459/6355/959/10673/6351/7850/8807/8995/8809/4050/3575/355/3557/1436/2921/6348/53833/5008/1441/3596/8743/27242/729230/3566/9235/7133/6354/3953/6361/6347/8741/8795
hsa04940	Type I diabetes mellitus	32	0.54305	1.96728	0.000508212	0.00291784	0.00211217	2246	tags=44%, list=16%, signal=37%	3458/3108/3119/3109/3002/3115/355/3134/3133/3117/942/3112/3127/3105
hsa04666	Fc gamma R-mediated phagocytosis	80	0.387764	1.71627	0.000639864	0.00361144	0.00261425	1846	tags=31%, list=13%, signal=27%	85477/653361/5581/3055/10451/2213/7454/7408/8605/2212/7409/10092/273/2214/10095/10096/5788/5290/5579/5894/5058/9846/10097/283748/4082
hsa04668	TNF signaling pathway	97	0.371522	1.71348	0.000824359	0.00457519	0.0033119	3103	tags=40%, list=22%, signal=31%	3383/4318/2920/5608/197259/8809/64127/5606/4792/355/1386/2921/3659/3551/843/4790/11035/7128/7133/5599/6347/841/5290/5603/5601/23118/1906/83737/329/1432/3627/2353/7188/10059/3976/5291/2919/6376/8772
hsa04010	MAPK signaling pathway	262	0.285985	1.51496	0.000911324	0.00497493	0.00360126	3053	tags=31%, list=22%, signal=25%	7048/929/3556/2322/2251/5608/285/4615/7189/409/5606/10235/355/1386/8605/1436/3310/5971/3551/10125/9693/8569/1649/2246/4215/25780/4790/8817/5494/9261/10746/1843/7010/2254/5599/5530/4775/4149/4296/2885/5906/774/1847/5579/5894/5058/5801/5155/5603/3312/4208/5601/283748/27092/2005/6789/23118/4893/2248/998/8649/7046/5534/1432/5922/6654/5567/2255/11184/2353/7867/8491/115727/1849/1647/5598/1846/6197/4254…
hsa04664	Fc epsilon RI signaling pathway	61	0.429587	1.82335	0.000967129	0.00519442	0.00376014	2533	tags=36%, list=18%, signal=30%	241/5608/10451/5606/8605/695/3596/7409/5599/2207/2885/5290/5894/5603/9846/5601/283748/4893/27040/1432/6654/2534
hsa05340	Primary immunodeficiency	32	0.522033	1.89114	0.00105466	0.00557463	0.00403537	2639	tags=50%, list=19%, signal=41%	915/6891/959/3575/695/4261/5788/64421/958/920/8625/973/3543/916/926/925
hsa04611	Platelet activation	104	0.362577	1.69874	0.00121298	0.00631127	0.00456861	2533	tags=33%, list=18%, signal=27%	2773/64805/10672/10235/6916/7408/8605/23533/5294/2212/695/5028/10125/6093/8673/83706/3709/2207/113/5906/9002/5290/5603/6786/2778/283748/108/146850/3688/1432/60/5567/5499/2534
hsa04210	Apoptosis	115	0.343893	1.63732	0.00150332	0.0077016	0.00557505	3149	tags=37%, list=23%, signal=29%	597/472/637/2081/3002/1512/4792/355/3551/843/1649/8743/4790/5366/581/5599/3709/1522/841/8795/7277/5290/5894/143/5601/142/1513/84790/54205/1075/4893/329/60/9451/2353/1521/1647/317/5291/598/8772/10018
hsa00330	Arginine and proline metabolism	39	-0.457034	-1.85176	0.00186033	0.00938619	0.00679449	4149	tags=56%, list=30%, signal=40%	112817/5625/4846/1160/5033/58510/84735/79814/112483/54498/2806/5831/6611/224/8974/4128/1610/1158/2628/29920/283208/4953
hsa00280	Valine, leucine and isoleucine degradation	41	-0.449937	-1.84068	0.00194999	0.00969173	0.00701567	4290	tags=49%, list=31%, signal=34%	5019/38/549/35/5095/3033/3155/316/27034/586/34/224/18/587/56922/4329/5096/1892/10449/64087
hsa03250	Viral life cycle - HIV-1	53	0.42064	1.73598	0.00202129	0.00989839	0.00716526	2834	tags=42%, list=20%, signal=33%	164668/1234/7852/4600/8178/904/4599/60489/9972/5903/905/6829/256987/10015/920/10955/4300/8850/22936/5045/27350/23534
hsa05144	Malaria	38	0.473603	1.78755	0.00221711	0.0107	0.00774551	1866	tags=39%, list=13%, signal=34%	3458/3383/5175/7097/3586/948/959/7057/7099/4615/2995/6347/3683/4035/958
hsa04144	Endocytosis	200	0.287012	1.46825	0.00231424	0.0110092	0.00796934	2512	tags=26%, list=18%, signal=22%	6643/3577/7048/23527/2350/7456/1234/7852/1601/9744/23327/7189/409/2870/3310/4088/9815/84440/3134/10092/1213/51324/3133/273/9267/7037/10095/10096/55680/832/58533/116985/9765/3312/23550/80223/10097/1175/27128/116986/867/10015/8724/7879/27243/998/83737/3105/7046/11021/10093/26286/830
hsa04722	Neurotrophin signaling pathway	106	0.343085	1.61674	0.00250732	0.0117597	0.00851263	3165	tags=36%, list=23%, signal=28%	397/8767/7531/7189/4792/3656/11213/3551/5663/4215/4790/818/9261/91860/581/5599/2885/5906/57498/5290/5894/5603/816/5601/4893/998/1432/11108/6654/4794/10019/2549/5598/6197/5291/4915/5908/396
hsa04015	Rap1 signaling pathway	183	0.302845	1.53106	0.00271503	0.012557	0.00908978	2597	tags=30%, list=19%, signal=25%	2773/51735/8631/2251/2357/5608/7057/285/10451/5606/10235/7408/10636/1436/9732/3684/5028/9693/2246/25780/7409/8817/7010/23566/57568/91860/2254/113/51466/23094/5906/136/9002/5290/5579/5894/3683/5155/5603/5216/2778/889/108/7074/83593/4893/2248/998/3688/9170/27040/1432/60/2255/1499
hsa04068	FoxO signaling pathway	110	0.325337	1.54437	0.00455497	0.0207782	0.0150409	3153	tags=38%, list=23%, signal=30%	6446/23710/7048/472/3586/604/3575/1901/8698/6648/4088/3551/8743/5562/5599/1032/2885/5290/2911/5894/5603/51422/5601/114907/9454/116986/901/6789/847/4893/10110/1027/7046/1432/6654/1647/7874/5291/10733/4193/10018/23411
hsa05216	Thyroid cancer	34	0.458014	1.68191	0.0058844	0.0264798	0.0191682	4371	tags=50%, list=31%, signal=34%	8031/7170/581/51426/6934/4893/1499/10342/6932/1647/4616/7175/5604/999/595/3845/6256
hsa04140	Autophagy - animal	107	0.327489	1.54581	0.00671832	0.0298293	0.0215929	3605	tags=38%, list=26%, signal=29%	8897/23710/203228/2081/7189/9821/7248/23604/5562/8673/8678/5599/55062/10010/5290/5894/64422/3916/10533/5601/81671/9474/7879/4893/58528/3920/5567/5289/9451/10645/8408/5291/64419/598/51100/115201/79065/140775/57521/6009/5604
hsa04920	Adipocytokine signaling pathway	57	0.386004	1.60781	0.00697045	0.0305416	0.0221085	1800	tags=26%, list=13%, signal=23%	2180/948/4792/51094/3551/4790/5562/7133/3717/5599/181/3953/23205/51422/5601
hsa04740	Olfactory transduction	246	-0.243096	-1.35795	0.00893008	0.0386197	0.0279561	4672	tags=41%, list=34%, signal=28%	403273/801/26529/125958/128368/125963/390064/391109/135946/1261/26664/119765/442184/126541/440153/5137/815/219869/441670/390174/135924/390077/26476/127077/81448/219438/219477/254783/219983/391195/808/4994/341416/219875/4993/389090/134083/390113/26534/119682/121275/1258/390036/120586/403282/442361/26689/1262/403278/390037/219431/127064/219982/390059/143502/122748/119772/79290/390157/26211/390323/1…
hsa05160	Hepatitis C	119	0.314003	1.50247	0.00961815	0.0410621	0.0297241	3416	tags=36%, list=25%, signal=28%	3458/8554/5521/637/7531/4600/4939/7189/4792/355/10686/3551/4790/4599/581/3716/6772/2885/841/5519/5290/5894/644672/3434/4940/54205/4893/1021/6654/9451/3627/1499/10379/317/6041/5291/3454/8772/439996/7187/7297/23586/6774
hsa03050	Proteasome	32	0.447614	1.62155	0.0117992	0.0497358	0.0360029	4173	tags=44%, list=30%, signal=31%	3458/51371/143471/5682/5698/23198/5701/9861/5720/5685/5692/5707/5704/5684
