# Supplementary material for: Exploration of key genes associated with oxidative stress in polycystic ovary syndrome and experimental validation
Source: Front Med (Lausanne). 2025 Feb 27;12:1493771. doi: 10.3389/fmed.2025.1493771 (PMC11904916; doi:10.3389/fmed.2025.1493771)
Supplement: Supplementary file 10 [file Table_10.xls]

## Sheet: Sheet2
gene	Drug	Interaction Type & Directionality	Sources	PMIDs	Query Score	Interaction Score
CBL	QUIZARTINIB	n/a	JAX-CKB	22990016	0.96	2.29
CBL	ALDESLEUKIN	n/a	NCI	9461587	0.33	0.79
CBL	FASUDIL	n/a	JAX-CKB	26177294	0.29	0.69
CBL	ERLOTINIB	n/a	JAX-CKB	25348515	0.18	0.43
CBL	DASATINIB	n/a	DoCM	23696637	0.12	0.29
CBL	GEMCITABINE	n/a	JAX-CKB	25348515	0.11	0.25
IFNG	FONTOLIZUMAB	inhibitor (inhibitory)	TdgClinicalTrial ChemblInteractions	None found	8.61	7.27
IFNG	PEFLOXACIN	n/a	NCI	8673851	2.87	2.42
IFNG	AMIKACIN	n/a	NCI	8913387	1.72	1.45
IFNG	EMAPALUMAB	modulator	TTD	29300693	1.08	0.91
IFNG	AMITRIPTYLINE	n/a	NCI	10996474	0.66	0.56
IFNG	SURAMIN	n/a	NCI	1899122	0.57	0.24
IFNG	METHYLPREDNISOLONE	n/a	NCI	9396353	0.57	0.48
IFNG	IBUPROFEN	n/a	NCI	8931897	0.54	0.23
IFNG	BLEOMYCIN	n/a	NCI	8556994	0.45	0.38
IFNG	MELPHALAN	n/a	NCI	9864423	0.45	0.38
IFNG	TRASTUZUMAB	n/a	NCI	15297404	0.41	0.35
IFNG	THEOPHYLLINE	n/a	NCI	11918854	0.36	0.3
IFNG	THROMBIN	n/a	NCI	9731747	0.36	0.3
IFNG	MELATONIN	n/a	NCI	7722866	0.33	0.28
IFNG	PREDNISONE	n/a	NCI	10784002	0.27	0.23
IFNG	CISPLATIN	n/a	NCI	8044830	0.12	0.05
IFNG	CYCLOPHOSPHAMIDE	n/a	NCI	10823419	0.11	0.09
CP	ISOFLAVONE	n/a	NCI	15754123	2.87	2.94
CP	PENICILLAMINE	n/a	NCI	11721763	2.46	1.26
CP	DEXRAZOXANE	n/a	NCI	8285144	1.43	1.47
CP	ANAKINRA	n/a	NCI	7682588	1.08	1.1
CP	AMPICILLIN	n/a	NCI	1427966	0.78	0.8
CP	HYDROXYUREA	n/a	NCI	9473738	0.61	0.63
CP	DANAZOL	n/a	NCI	489712	0.54	0.55
CP	NICOTINE	n/a	NCI	7740554	0.36	0.18
CP	PROTOPORPHYRIN	n/a	NCI	6214811	0.34	0.35
CP	ISOPROTERENOL	n/a	NCI	12557918	0.31	0.32
CP	DIETHYLSTILBESTROL	n/a	NCI	1533964	0.3	0.3
CP	ESTRADIOL	n/a	NCI	6446099	0.29	0.29
CP	VINCRISTINE	n/a	NCI	9392881	0.15	0.15
CP	PROGESTERONE	n/a	NCI	8619904	0.13	0.13
CASP8	CONATUMUMAB	n/a	CIViC	26291055	2.15	6.18
CASP8	CHEMBL375563	n/a	DTC	17261067	1.72	4.95
CASP8	NIVOCASAN	inhibitor (inhibitory)	ChemblInteractions	None found	1.43	4.12
CASP8	CHEMBL1210769	n/a	DTC	None found	0.54	1.55
CASP8	EMRICASAN	inhibitor (inhibitory)	ChemblInteractions	None found	0.36	1.03
APOA1	CHEMBL247920	n/a	DTC	17554340	8.61	15.46
APOA1	APABETALONE	n/a	TdgClinicalTrial	None found	2.15	3.86
APOA1	GLUCAGON	n/a	NCI	3130065	0.96	1.72
APOA1	FUROSEMIDE	n/a	NCI	1446618	0.78	1.41
APOA1	FENOFIBRATE	n/a	PharmGKB	19207029 23119086	0.45	0.8
APOA1	LAMIVUDINE	n/a	NCI	17538878	0.33	0.59
APOA1	TESTOSTERONE	n/a	NCI	1764091	0.24	0.43
APOA1	ALCOHOL	n/a	NCI	10956052	0.1	0.18
DDIT3	TAXOTERE	n/a	NCI	10470115	8.61	4.76
DDIT3	6-DIAZO-5-OXO-L-NORLEUCINE	n/a	NCI	10377266	4.3	2.38
DDIT3	PENICILLAMINE	n/a	NCI	11526215	2.46	0.68
DDIT3	GLUTAMINE	n/a	NCI	10377266	1.43	0.79
DDIT3	MANNITOL	n/a	NCI	8670069	1.43	0.79
DDIT3	AEW-541	n/a	CIViC	28637688	1.43	0.79
DDIT3	VITAMIN E	n/a	NCI	15271854	0.78	0.43
DDIT3	DEFEROXAMINE	n/a	NCI	8794898	0.61	0.34
DDIT3	PLATINUM	n/a	NCI	8996528	0.61	0.34
DDIT3	SURAMIN	n/a	NCI	9586958	0.57	0.16
DDIT3	IBUPROFEN	n/a	NCI	15131590	0.54	0.15
DDIT3	FENRETINIDE	n/a	NCI	12234979 17273769	0.5	0.27
DDIT3	CELECOXIB	n/a	NCI PharmGKB	17167033 17166886 15131590 16597647 22336956	0.48	0.26
DDIT3	DICLOFENAC	n/a	NCI	15131590	0.41	0.23
DDIT3	NICOTINE	n/a	NCI	11592233	0.36	0.1
DDIT3	STAUROSPORINE	n/a	NCI	17167033	0.32	0.18
DDIT3	INDOMETHACIN	n/a	NCI	15131590	0.25	0.14
DDIT3	STREPTOZOCIN	n/a	NCI	8482431	0.19	0.1
DDIT3	CISPLATIN	n/a	NCI	10071988 8554977	0.18	0.05
DDIT3	ETOPOSIDE	n/a	NCI	9044846	0.17	0.09
